# Supplementary material for: Propyl 3-oxo-2,3-dihydro-1,2-benzothia­zole-2-carboxyl­ate
Source: Acta Crystallogr Sect E Struct Rep Online. 2011 Aug 2;67(Pt 9):o2237. doi: 10.1107/S1600536811028613 (PMC3200959; doi:10.1107/S1600536811028613)
Supplement: Supplementary file 2 [file e-67-o2237-Isup2.hkl]

# 
# h,k,l, Fc-squared, Fo-squared, sigma(Fo-squared) and status flag 
# 
data_I
_shelx_title ' Y2897 in P2(1)/c' 
_shelx_refln_list_code          4 
_shelx_F_calc_maximum      138.80 
_exptl_crystal_F_000       496.00 
_reflns_d_resolution_high  0.7314 
 
loop_ 
 _symmetry_equiv_pos_as_xyz 
 'x, y, z' 
 '-x, y+1/2, -z+1/2' 
 '-x, -y, -z' 
 'x, -y-1/2, z-1/2' 
 
_cell_length_a    16.2347 
_cell_length_b     5.1229 
_cell_length_c    12.7912 
_cell_angle_alpha  90.000 
_cell_angle_beta   90.720 
_cell_angle_gamma  90.000 
 
_shelx_F_squared_multiplier     1.000 
 
loop_ 
 _refln_index_h 
 _refln_index_k 
 _refln_index_l 
 _refln_F_squared_calc 
 _refln_F_squared_meas 
 _refln_F_squared_sigma 
 _refln_observed_status 
   3   0   0      976.47      974.32     10.23 o 
   4   0   0      106.23       70.43      9.36 o 
   5   0   0     2101.24     2062.89     34.78 o 
   6   0   0       17.66       16.61      2.13 o 
   7   0   0      241.06      235.08      5.69 o 
   8   0   0       59.85       81.12      5.28 o 
   9   0   0     2162.68     2281.79     19.93 o 
  10   0   0     3406.73     3533.57    121.48 o 
  11   0   0      638.94      570.61     77.49 o 
  12   0   0     2775.52     2930.39     33.91 o 
  13   0   0        7.51        0.33      4.09 o 
  14   0   0       29.19       21.45      6.06 o 
  15   0   0        4.49        9.49      5.19 o 
  16   0   0       22.47       21.28      5.76 o 
  17   0   0       96.01       85.23     11.12 o 
  18   0   0      572.74      576.28     24.47 o 
  19   0   0       41.42       32.10      5.30 o 
  20   0   0      179.11      198.14     20.03 o 
  21   0   0       53.57       35.96      9.98 o 
   1   1   0      196.93      178.32      3.55 o 
   2   1   0     1264.47     1262.31      6.79 o 
   3   1   0    19265.25    20073.01    117.56 o 
   4   1   0     5631.88     5813.02     43.21 o 
   5   1   0     1108.04     1048.23      6.61 o 
   6   1   0       98.01       87.62      2.52 o 
   7   1   0     1540.00     1467.77     17.07 o 
   8   1   0      634.62      597.57      8.45 o 
   9   1   0     1491.55     1513.36     25.54 o 
  10   1   0      198.82      170.92      7.27 o 
  11   1   0      310.29      289.43      7.60 o 
  12   1   0      104.34      104.69     11.12 o 
  13   1   0     1624.58     1704.12     26.23 o 
  14   1   0       12.00        6.33      3.36 o 
  15   1   0     2118.26     2301.91     25.56 o 
  16   1   0        1.92        1.20      2.47 o 
  17   1   0      232.73      243.75      9.49 o 
  18   1   0        8.93        7.32      2.48 o 
  19   1   0       30.91       35.52      4.69 o 
  20   1   0      164.82      213.83     15.62 o 
  21   1   0       50.11       47.85      8.95 o 
   0   2   0     3200.94     3227.62     13.75 o 
   1   2   0      469.86      462.26      4.10 o 
   2   2   0     1573.15     1541.16      7.15 o 
   3   2   0      323.40      281.86      3.65 o 
   4   2   0      287.62      276.76      3.73 o 
   5   2   0      481.56      491.59      6.93 o 
   6   2   0     1959.78     2007.78     43.00 o 
   7   2   0       27.27       30.52      3.74 o 
   8   2   0      391.05      383.16      8.99 o 
   9   2   0       10.75        9.07      2.91 o 
  10   2   0     1450.01     1460.72     20.55 o 
  11   2   0       48.14       39.75      5.85 o 
  12   2   0     1914.26     1969.65     29.24 o 
  13   2   0      136.88      120.69     12.65 o 
  14   2   0      382.49      396.92     11.65 o 
  15   2   0       33.09       35.39      5.52 o 
  16   2   0      176.39      182.58      7.96 o 
  17   2   0       89.92       83.62      8.02 o 
  18   2   0       70.27       71.41      8.32 o 
  19   2   0       22.16       22.37      7.90 o 
  20   2   0       29.22       38.06     11.73 o 
  21   2   0        7.36       10.52      5.36 o 
   1   3   0     4321.86     4454.81     38.69 o 
   2   3   0        0.07        9.39      6.19 o 
   3   3   0      952.66     1004.98     14.83 o 
   4   3   0      123.49      139.19      7.74 o 
   5   3   0      232.27      219.79      6.66 o 
   6   3   0       46.36       47.58      4.65 o 
   7   3   0        1.40        4.43      3.34 o 
   8   3   0       32.45       27.25      4.69 o 
   9   3   0      286.63      286.38      8.78 o 
  10   3   0      685.40      682.10     12.86 o 
  11   3   0      118.85      108.72      6.59 o 
  12   3   0       34.38       33.11      5.10 o 
  13   3   0      256.11      286.02      8.94 o 
  14   3   0        1.49        1.93      3.29 o 
  15   3   0       72.99       65.79      5.68 o 
  16   3   0       63.27       64.32      5.94 o 
  17   3   0       33.14       34.19      5.75 o 
  18   3   0       16.62       16.66      4.06 o 
  19   3   0       34.18       36.33     11.67 o 
  20   3   0        0.12        2.14      3.92 o 
   0   4   0      215.32      214.78     11.28 o 
   1   4   0       21.32       11.77      4.63 o 
   2   4   0      655.93      690.11     12.08 o 
   3   4   0      690.00      702.10     12.58 o 
   4   4   0        6.18       11.61      3.77 o 
   5   4   0      262.24      252.20      8.26 o 
   6   4   0       62.56       54.85      5.23 o 
   7   4   0      625.64      627.12     14.00 o 
   8   4   0       57.07       55.35      5.42 o 
   9   4   0       73.39       65.29      5.68 o 
  10   4   0      110.70      112.00      9.26 o 
  11   4   0        2.68        2.98      2.81 o 
  12   4   0      121.39      124.26      6.82 o 
  13   4   0       18.83       17.42      4.40 o 
  14   4   0      109.37      137.54      7.18 o 
  15   4   0       17.18       18.96      4.70 o 
  16   4   0       93.45       77.68      6.16 o 
  17   4   0        0.49        4.20      3.03 o 
  18   4   0       41.02       42.18      8.50 o 
   1   5   0       41.41       36.36      4.34 o 
   2   5   0      123.52      132.36      8.71 o 
   3   5   0       54.26       58.89      7.37 o 
   4   5   0       87.99       79.51      6.81 o 
   5   5   0       34.83       41.21      5.93 o 
   6   5   0       37.97       30.91      5.11 o 
   7   5   0       13.03       17.35      4.69 o 
   8   5   0        5.74        8.19      3.66 o 
   9   5   0        0.01        2.54      2.74 o 
  10   5   0       15.02       11.28      4.36 o 
  11   5   0      154.95      175.17      8.40 o 
  12   5   0        0.00        3.82      3.40 o 
  13   5   0       11.72       10.56      3.83 o 
  14   5   0        0.06        4.99      3.66 o 
  15   5   0        0.72        3.55      3.02 o 
   0   6   0      193.97      187.82     10.22 o 
   1   6   0      129.78      130.99      8.24 o 
   2   6   0        6.45        6.57      3.04 o 
   3   6   0       12.79        5.48      2.68 o 
   4   6   0       18.62       20.05      5.90 o 
   5   6   0        0.75        5.15      2.93 o 
   6   6   0        6.90        5.39      3.57 o 
   7   6   0        0.31        3.53      2.06 o 
   8   6   0       26.73       28.36      5.80 o 
   9   6   0        7.31       11.24      4.69 o 
  10   6   0        9.20        9.55      5.47 o 
  11   6   0        0.64        8.14      5.01 o 
 -21   1   1       10.73        5.55      6.63 o 
 -20   1   1       24.68       28.14      8.56 o 
 -19   1   1        5.89        4.25      5.19 o 
 -18   1   1       25.92       26.90      3.66 o 
 -17   1   1       56.17       46.53      5.35 o 
 -16   1   1       35.81       24.78      3.71 o 
 -15   1   1       11.53        8.38      2.28 o 
 -14   1   1       28.64       24.31      4.68 o 
 -13   1   1       47.77       36.57      5.07 o 
 -12   1   1      379.67      397.87     10.08 o 
 -11   1   1       47.44       37.80      4.40 o 
 -10   1   1      103.15      109.85      3.73 o 
  -9   1   1        0.14        0.01      1.36 o 
  -8   1   1     1974.32     2093.24     26.58 o 
  -7   1   1      823.21      691.40      5.12 o 
  -6   1   1       57.20       52.03      1.95 o 
  -5   1   1        0.66        4.99      1.34 o 
  -4   1   1     5085.25     5091.73     26.88 o 
  -3   1   1     9055.68     9386.42     31.91 o 
  -2   1   1     4363.43     4385.00     23.12 o 
  -1   1   1      993.34     1034.24      4.75 o 
   0   1   1      225.14      221.23      3.06 o 
   1   1   1       59.55       53.82      2.18 o 
   2   1   1       15.24       18.69      1.92 o 
   3   1   1     1659.48     1755.31      9.06 o 
   4   1   1      531.19      530.54      4.17 o 
   5   1   1     1030.55     1053.36     10.55 o 
   6   1   1      853.61      907.70     14.25 o 
   7   1   1       46.70       46.80      2.88 o 
   8   1   1      676.30      715.80     18.56 o 
   9   1   1        3.23        0.71      2.44 o 
  10   1   1       61.09       59.45      4.57 o 
  11   1   1       83.54       83.28      5.51 o 
  12   1   1       93.13      102.64      7.29 o 
  13   1   1        2.63        5.33      2.62 o 
  14   1   1      123.30      122.88      7.85 o 
  15   1   1      295.30      293.95     10.14 o 
  16   1   1       23.41       16.94      4.28 o 
  17   1   1      165.00      158.15      7.31 o 
  18   1   1        0.58        5.93      3.43 o 
  19   1   1        1.57        1.95      2.96 o 
  20   1   1       58.21       53.51      9.38 o 
  21   1   1        8.42       10.49      6.16 o 
 -21   2   1       12.55       11.09      9.37 o 
 -20   2   1       18.41       22.95      7.18 o 
 -19   2   1        7.31        4.94      5.33 o 
 -18   2   1       39.09       28.73      6.68 o 
 -17   2   1       17.19       11.92      3.34 o 
 -16   2   1      111.28      103.37      7.20 o 
 -15   2   1       92.76       95.49      5.75 o 
 -14   2   1       12.08       11.02      3.06 o 
 -13   2   1       11.60       10.77      3.38 o 
 -12   2   1        1.39        3.27      2.81 o 
 -11   2   1       14.61       16.71      4.13 o 
 -10   2   1       72.79       51.65      4.85 o 
  -9   2   1      103.81      110.65      5.37 o 
  -8   2   1      358.06      389.68      7.72 o 
  -7   2   1     2105.71     2129.02     17.03 o 
  -6   2   1        1.35        3.85      1.75 o 
  -5   2   1      292.64      311.14      4.11 o 
  -4   2   1       85.60       74.30      2.40 o 
  -3   2   1     1054.18     1032.63     11.62 o 
  -2   2   1      313.60      345.89      4.03 o 
  -1   2   1      871.32      887.37      9.17 o 
   0   2   1     1648.38     1618.51      7.44 o 
   1   2   1      528.06      517.14      8.27 o 
   2   2   1      127.89      117.16      2.77 o 
   3   2   1      369.48      389.88      4.16 o 
   4   2   1      288.71      269.07      4.52 o 
   5   2   1      436.14      469.91      8.56 o 
   6   2   1      158.62      160.79      4.50 o 
   7   2   1      152.82      148.90      5.43 o 
   8   2   1      960.66      959.28     24.04 o 
   9   2   1      109.02      119.95      5.95 o 
  10   2   1      361.97      338.09      9.01 o 
  11   2   1      231.51      222.70      7.96 o 
  12   2   1      397.39      388.36      9.95 o 
  13   2   1      497.79      504.81     11.81 o 
  14   2   1      174.12      159.15      7.43 o 
  15   2   1       42.51       42.02      5.64 o 
  16   2   1       38.14       37.36      5.27 o 
  17   2   1       18.45       15.46      3.86 o 
  18   2   1        0.56        0.95      2.69 o 
  19   2   1       18.68       17.77      4.90 o 
  20   2   1       30.27       33.09      9.34 o 
  21   2   1        4.03        4.84      5.78 o 
 -20   3   1       23.62       27.89      7.71 o 
 -19   3   1      156.93      178.13     13.95 o 
 -18   3   1       99.71      119.71     12.75 o 
 -17   3   1      119.90      113.38      6.71 o 
 -16   3   1       60.26       61.27      6.86 o 
 -15   3   1        9.15        8.46      3.65 o 
 -14   3   1       27.44       27.19      4.23 o 
 -13   3   1       10.51        9.67      3.87 o 
 -12   3   1       30.68       27.75      4.81 o 
 -11   3   1      147.02      158.97      7.19 o 
 -10   3   1      235.05      217.80      8.15 o 
  -9   3   1      139.30      134.90      6.83 o 
  -8   3   1        0.19        0.68      2.85 o 
  -7   3   1      952.46      973.52     13.87 o 
  -6   3   1      117.34       97.01      5.51 o 
  -5   3   1      154.74      132.08      5.97 o 
  -4   3   1       72.58       63.71      5.22 o 
  -3   3   1       77.23       61.89      4.80 o 
  -2   3   1      254.43      251.99      6.07 o 
  -1   3   1      108.52       75.65      3.91 o 
   0   3   1        5.14        5.95      2.29 o 
   1   3   1       52.01       35.17      3.03 o 
   2   3   1       46.22       54.44      3.62 o 
   3   3   1      806.30      821.48     17.50 o 
   4   3   1        8.76        5.77      2.21 o 
   5   3   1      787.61      742.93     11.06 o 
   6   3   1      627.64      615.47     10.68 o 
   7   3   1       58.59       56.73      5.23 o 
   8   3   1      439.52      456.94     11.19 o 
   9   3   1      118.70      109.79      8.65 o 
  10   3   1      252.11      237.13      9.01 o 
  11   3   1      339.94      344.87     10.20 o 
  12   3   1        0.70        4.97      3.36 o 
  13   3   1       12.82       16.66      4.68 o 
  14   3   1        0.89        4.90      3.42 o 
  15   3   1       11.07       15.28      4.25 o 
  16   3   1       43.80       36.30      4.97 o 
  17   3   1       82.80       84.54      6.92 o 
  18   3   1       28.72       24.58      5.04 o 
  19   3   1        0.03        1.97      2.37 o 
 -18   4   1       46.80       49.21      9.23 o 
 -17   4   1       34.70       43.44      7.18 o 
 -16   4   1      104.38      102.62     11.40 o 
 -15   4   1      185.15      203.26      8.51 o 
 -14   4   1       44.85       45.43      5.28 o 
 -13   4   1      188.33      211.49      8.14 o 
 -12   4   1       43.90       36.06      4.79 o 
 -11   4   1       47.51       51.23      5.14 o 
 -10   4   1       52.66       51.21      4.56 o 
  -9   4   1       33.51       30.49      4.91 o 
  -8   4   1        4.91        6.57      3.59 o 
  -7   4   1       61.05       53.50      5.22 o 
  -6   4   1      301.94      298.13      8.82 o 
  -5   4   1        5.48       11.11      4.70 o 
  -4   4   1     1919.32     1981.74     22.49 o 
  -3   4   1        9.92       22.44      7.04 o 
  -2   4   1      889.53      917.05     14.34 o 
  -1   4   1      130.03      136.44      6.58 o 
   0   4   1       61.54       55.38      5.45 o 
   1   4   1        6.55        5.54      5.91 o 
   2   4   1       84.13       69.65      7.31 o 
   3   4   1      144.15      153.77      8.40 o 
   4   4   1       31.11       37.18      6.06 o 
   5   4   1        0.23        3.78      2.92 o 
   6   4   1      185.43      176.51      7.53 o 
   7   4   1       52.36       46.99      5.12 o 
   8   4   1      354.35      353.40     11.30 o 
   9   4   1       56.28       49.98      5.75 o 
  10   4   1      107.56      116.70      7.07 o 
  11   4   1      102.08      101.28      7.71 o 
  12   4   1      118.94      119.84      7.09 o 
  13   4   1       28.63       22.64      4.72 o 
  14   4   1      466.73      522.95     12.18 o 
  15   4   1        9.85       11.20      4.15 o 
  16   4   1       51.75       66.36      5.96 o 
  17   4   1        0.04        4.15      3.27 o 
  18   4   1       31.37       46.11      7.04 o 
 -15   5   1       14.02       10.67      8.58 o 
 -14   5   1        9.04       10.01      4.48 o 
 -13   5   1       36.70       37.17      5.58 o 
 -12   5   1       36.76       41.09      5.92 o 
 -11   5   1       45.73       37.88      4.89 o 
 -10   5   1      167.54      168.35      9.00 o 
  -9   5   1       74.56       70.42      6.14 o 
  -8   5   1        6.62       10.07      4.42 o 
  -7   5   1      170.38      173.60     12.52 o 
  -6   5   1       32.44       19.35      4.66 o 
  -5   5   1       18.20       18.04      4.36 o 
  -4   5   1      228.69      205.55      8.68 o 
  -3   5   1       13.80       14.08      4.37 o 
  -2   5   1        0.07        9.21      5.76 o 
  -1   5   1     1130.26     1195.87     19.98 o 
   0   5   1      279.81      317.46      9.61 o 
   1   5   1      341.12      346.64     14.70 o 
   2   5   1      341.93      349.04      8.76 o 
   3   5   1       21.29       24.10      5.14 o 
   4   5   1        8.84        8.28      3.26 o 
   5   5   1       68.33       71.40      6.50 o 
   6   5   1      190.47      176.70      8.67 o 
   7   5   1       16.68       12.92      7.25 o 
   8   5   1       78.26       75.99      6.49 o 
   9   5   1      360.85      399.77     10.48 o 
  10   5   1        4.92        7.65      3.58 o 
  11   5   1      780.60      891.25     29.92 o 
  12   5   1        0.61        1.28      2.93 o 
  13   5   1      213.49      243.04      9.45 o 
  14   5   1       48.18       54.44      6.02 o 
  15   5   1       56.16       62.13      7.24 o 
 -11   6   1        1.75        3.69      2.85 o 
 -10   6   1       22.82       18.73      6.10 o 
  -9   6   1       26.93       18.68      5.56 o 
  -8   6   1       41.22       34.85      7.61 o 
  -7   6   1        4.93        3.84      3.56 o 
  -6   6   1       47.21       40.22      7.69 o 
  -5   6   1        6.73        2.76      7.24 o 
  -4   6   1      658.05      708.96     30.36 o 
  -3   6   1       71.52       69.45     17.12 o 
  -2   6   1      218.04      249.32     16.19 o 
  -1   6   1       46.42       60.04     10.43 o 
   0   6   1        0.25        8.17      5.98 o 
   1   6   1       46.09       50.37      9.70 o 
   2   6   1      189.45      191.14     13.69 o 
   3   6   1        9.15       13.10      6.60 o 
   4   6   1       81.69       70.95      9.42 o 
   5   6   1        0.15        9.58      6.93 o 
   6   6   1      117.52      144.85     13.94 o 
   7   6   1        5.55       10.88      6.04 o 
   8   6   1      323.10      381.73     13.95 o 
   9   6   1       29.73       25.87      6.50 o 
  10   6   1       27.39       25.14      5.76 o 
  11   6   1       44.31       30.02      6.17 o 
 -21   0   2      132.03      169.51     18.02 o 
 -20   0   2       66.53       45.90     12.19 o 
 -19   0   2      913.04     1020.64     34.02 o 
 -18   0   2      276.07      291.71     21.19 o 
 -17   0   2      745.06      796.39     28.36 o 
 -16   0   2       61.77       50.54      5.99 o 
 -15   0   2     1103.18     1123.06     46.13 o 
 -14   0   2      521.35      472.06     29.93 o 
 -13   0   2       26.13       21.80      2.94 o 
 -12   0   2      476.74      481.49     32.48 o 
 -11   0   2      447.06      453.77     16.98 o 
 -10   0   2      829.44      735.03     17.71 o 
  -9   0   2      326.77      249.80     25.85 o 
  -8   0   2     3064.74     3080.61     60.36 o 
  -7   0   2      232.21      166.82     18.19 o 
  -6   0   2     6395.95     6377.27     18.90 o 
  -5   0   2      170.06      146.13      3.39 o 
  -4   0   2      943.64      917.05      3.60 o 
  -3   0   2        8.94       17.79      4.48 o 
  -2   0   2     1124.82     1059.85     14.69 o 
  -1   0   2     2202.02     2428.43     21.04 o 
   0   0   2      238.98      235.65      2.63 o 
   1   0   2     7294.08     7965.45     31.95 o 
   2   0   2     3744.60     3837.42     23.14 o 
   3   0   2     3817.93     3801.87     20.96 o 
   4   0   2     7466.35     7670.25     33.49 o 
   5   0   2      443.56      363.16     13.14 o 
   6   0   2      244.70      193.06      4.88 o 
   7   0   2     1358.80     1362.49     27.46 o 
   8   0   2     1448.09     1428.20     25.93 o 
   9   0   2      717.16      725.47     14.79 o 
  10   0   2     1343.77     1408.16     23.56 o 
  11   0   2      666.77      737.53     30.19 o 
  12   0   2      601.18      572.57     27.90 o 
  13   0   2        0.04        1.79      5.19 o 
  14   0   2      385.49      402.54     15.41 o 
  15   0   2        7.02        5.20      5.31 o 
  16   0   2      454.95      484.36     15.03 o 
  17   0   2       56.38       55.49      8.31 o 
  18   0   2       51.20       57.90      8.49 o 
  19   0   2        5.88        3.41      3.89 o 
  20   0   2       12.92       11.32      4.38 o 
  21   0   2        7.66       24.24     11.17 o 
 -21   1   2      167.44      186.39     17.16 o 
 -20   1   2       48.50       38.02      9.33 o 
 -19   1   2       42.26       49.93     12.93 o 
 -18   1   2      199.38      212.61     18.02 o 
 -17   1   2       63.11       47.13      6.86 o 
 -16   1   2      261.47      279.54      9.15 o 
 -15   1   2       15.39       13.30      3.09 o 
 -14   1   2      416.81      427.23     10.30 o 
 -13   1   2       22.27       10.96      3.29 o 
 -12   1   2      549.39      512.75     20.37 o 
 -11   1   2      200.75      175.67      4.55 o 
 -10   1   2       13.22        7.18      1.53 o 
  -9   1   2      858.84      864.43      9.81 o 
  -8   1   2      353.50      354.19      6.17 o 
  -7   1   2      396.08      346.01      8.21 o 
  -6   1   2     2020.66     1980.08     16.35 o 
  -5   1   2     4403.58     4524.49     19.07 o 
  -4   1   2     9851.55    10368.29     41.65 o 
  -3   1   2     2508.57     2429.96      7.19 o 
  -2   1   2    11255.42    11931.39     32.87 o 
  -1   1   2     1414.58     1495.01      5.17 o 
   0   1   2     1144.95     1049.24      6.15 o 
   1   1   2     5314.06     5469.16     14.91 o 
   2   1   2     1070.11     1063.87      5.38 o 
   3   1   2     1041.99     1029.80      7.49 o 
   4   1   2       83.40       67.45      2.34 o 
   5   1   2     3182.78     3215.03     22.55 o 
   6   1   2      325.70      317.19      6.08 o 
   7   1   2     4128.97     4440.40     38.13 o 
   8   1   2     1121.62     1282.87     32.87 o 
   9   1   2       48.09       29.79      4.40 o 
  10   1   2       97.10      102.29      5.82 o 
  11   1   2       42.49       36.96      5.11 o 
  12   1   2        1.76        0.37      2.94 o 
  13   1   2      209.56      185.80      9.61 o 
  14   1   2       21.21       16.98      3.77 o 
  15   1   2      107.89      103.19      7.95 o 
  16   1   2        6.87        6.10      4.21 o 
  17   1   2       76.91       73.19      5.75 o 
  18   1   2       60.81       57.33      8.07 o 
  19   1   2       74.25       82.66      7.11 o 
  20   1   2        7.12        3.80      3.03 o 
  21   1   2       25.54       28.92      9.57 o 
 -21   2   2        2.92        9.17      8.23 o 
 -20   2   2      218.64      236.11     14.63 o 
 -19   2   2       90.72       90.88     13.89 o 
 -18   2   2      133.24      150.77     13.91 o 
 -17   2   2      357.26      397.92     16.16 o 
 -16   2   2        0.60        1.36      2.48 o 
 -15   2   2      457.60      466.29     14.31 o 
 -14   2   2       63.06       55.22      6.47 o 
 -13   2   2       59.42       63.33      4.93 o 
 -12   2   2        4.59        8.10      3.88 o 
 -11   2   2      263.17      260.74      7.57 o 
 -10   2   2       39.71       38.15      4.50 o 
  -9   2   2      126.51      109.40      5.57 o 
  -8   2   2     3364.71     3406.33     49.80 o 
  -7   2   2     2727.77     2783.08     21.94 o 
  -6   2   2     1442.94     1409.97     16.04 o 
  -5   2   2     8011.99     8767.40     43.83 o 
  -4   2   2      158.25      116.84      3.22 o 
  -3   2   2     2454.40     2594.22     15.16 o 
  -2   2   2      614.34      564.03      5.76 o 
  -1   2   2       91.12      109.85      2.97 o 
   0   2   2       63.63       57.91      2.99 o 
   1   2   2      684.89      758.01      6.17 o 
   2   2   2     1136.26     1061.89      7.50 o 
   3   2   2        3.76        4.11      1.38 o 
   4   2   2     2786.88     2871.73     37.13 o 
   5   2   2      784.10      842.11     17.15 o 
   6   2   2      804.92      759.36     11.75 o 
   7   2   2       30.75       23.05      3.67 o 
   8   2   2      289.81      273.46      7.17 o 
   9   2   2      121.43      123.52      6.95 o 
  10   2   2      461.80      456.22     10.01 o 
  11   2   2       46.97       50.55      6.31 o 
  12   2   2       31.57       22.08      4.49 o 
  13   2   2      205.97      188.09      8.27 o 
  14   2   2       27.37       30.71      4.94 o 
  15   2   2       35.35       37.08      5.18 o 
  16   2   2      198.12      227.13     10.66 o 
  17   2   2       30.23       28.34      5.68 o 
  18   2   2      251.69      261.10     11.83 o 
  19   2   2       17.48        8.02      5.38 o 
  20   2   2      239.73      256.02     10.76 o 
  21   2   2        0.16        8.24      5.73 o 
 -19   3   2       35.43       43.81      8.83 o 
 -18   3   2      113.08      123.84     13.35 o 
 -17   3   2      100.50      108.06     10.80 o 
 -16   3   2      176.83      193.59      7.18 o 
 -15   3   2       38.93       39.43      5.39 o 
 -14   3   2       50.93       52.31      4.70 o 
 -13   3   2       21.15       26.18      4.40 o 
 -12   3   2      161.62      159.23      7.30 o 
 -11   3   2      318.43      311.65      8.98 o 
 -10   3   2      223.35      231.71      7.75 o 
  -9   3   2      631.94      665.31     11.33 o 
  -8   3   2       97.87       79.67      5.41 o 
  -7   3   2     1045.63     1029.84     13.55 o 
  -6   3   2        0.97        2.00      2.78 o 
  -5   3   2     1157.23     1101.91     18.87 o 
  -4   3   2        4.55        2.28      1.71 o 
  -3   3   2      385.69      414.73      9.27 o 
  -2   3   2      329.90      332.63      5.87 o 
  -1   3   2       22.99       33.14      3.99 o 
   0   3   2      375.23      400.85      7.37 o 
   1   3   2        1.35        1.42      2.50 o 
   2   3   2       40.65       37.49      3.17 o 
   3   3   2      581.32      579.18      8.52 o 
   4   3   2      135.78      146.40      5.03 o 
   5   3   2      436.52      411.61     12.79 o 
   6   3   2      366.41      361.76      9.71 o 
   7   3   2      263.40      261.86      9.17 o 
   8   3   2      582.96      564.54     12.27 o 
   9   3   2       12.22        7.55      3.97 o 
  10   3   2      347.61      318.83     11.13 o 
  11   3   2      221.55      251.90     12.58 o 
  12   3   2       25.60       25.23      5.09 o 
  13   3   2      772.83      811.65     13.13 o 
  14   3   2       59.57       46.22      5.86 o 
  15   3   2      124.58      137.36      7.58 o 
  16   3   2        0.36        7.84      3.59 o 
  17   3   2       74.31       82.95      6.60 o 
  18   3   2        0.37       10.25      4.68 o 
  19   3   2       14.81       15.68      5.33 o 
 -18   4   2        0.05        4.02      4.92 o 
 -17   4   2       24.60       17.20      5.72 o 
 -16   4   2       10.25       11.19      4.66 o 
 -15   4   2       12.42       17.31      5.20 o 
 -14   4   2      134.47      124.63      6.73 o 
 -13   4   2       52.17       50.76      5.33 o 
 -12   4   2       43.88       41.83      5.47 o 
 -11   4   2       24.38       19.33      4.05 o 
 -10   4   2       26.79       33.25      5.19 o 
  -9   4   2       19.50       19.58      4.18 o 
  -8   4   2        3.21        3.02      3.22 o 
  -7   4   2       91.87       96.08      7.99 o 
  -6   4   2       21.03       20.36      4.61 o 
  -5   4   2        0.36        5.14      3.62 o 
  -4   4   2      470.74      496.86     12.84 o 
  -3   4   2      384.10      399.11     10.55 o 
  -2   4   2      321.15      324.39      9.51 o 
  -1   4   2       82.25       69.25      6.06 o 
   0   4   2       33.19       27.81      3.04 o 
   1   4   2        2.57        1.52      3.04 o 
   2   4   2      150.22      141.86      7.90 o 
   3   4   2      150.87      153.26      8.36 o 
   4   4   2      146.99      130.61      8.23 o 
   5   4   2       11.59        8.07      3.43 o 
   6   4   2      628.91      648.03     15.05 o 
   7   4   2        3.57        1.99      2.95 o 
   8   4   2      380.36      409.64     13.41 o 
   9   4   2        0.00        3.22      3.63 o 
  10   4   2      104.49      107.08      6.78 o 
  11   4   2      151.02      139.16      7.36 o 
  12   4   2        1.24        4.60      2.90 o 
  13   4   2       37.34       35.39      5.01 o 
  14   4   2       11.36       10.27      3.26 o 
  15   4   2        2.85        2.98      2.87 o 
  16   4   2       75.66       65.88      6.13 o 
  17   4   2       72.83       80.59      6.74 o 
 -15   5   2        3.85        4.63      3.05 o 
 -14   5   2        1.62        3.68      2.96 o 
 -13   5   2        1.31        5.83      2.75 o 
 -12   5   2        9.93        9.79      3.37 o 
 -11   5   2       11.17       12.15      3.48 o 
 -10   5   2        0.92        6.69      3.41 o 
  -9   5   2        2.58        3.91      3.93 o 
  -8   5   2       14.51        8.44      4.89 o 
  -7   5   2      230.13      253.62     11.64 o 
  -6   5   2      101.49       88.80     10.03 o 
  -5   5   2       16.65       15.11      4.64 o 
  -4   5   2       95.97       96.53     13.90 o 
  -3   5   2        0.79        2.70      3.87 o 
  -2   5   2       74.40       76.62     10.59 o 
  -1   5   2       34.17       40.19      7.01 o 
   0   5   2        0.56        4.43      3.78 o 
   1   5   2        9.03       12.13      4.79 o 
   2   5   2      123.79      124.70      8.59 o 
   3   5   2      108.42      107.02      8.37 o 
   4   5   2        6.64        5.51      4.54 o 
   5   5   2      191.56      202.27     10.42 o 
   6   5   2       52.08       43.11      5.18 o 
   7   5   2        2.15        4.53      2.41 o 
   8   5   2        0.17        0.87      2.11 o 
   9   5   2        0.76        3.18      3.06 o 
  10   5   2       13.17       12.53      3.88 o 
  11   5   2        2.42        3.65      2.57 o 
  12   5   2        0.15        4.80      2.92 o 
  13   5   2        6.45        5.81      3.40 o 
  14   5   2        1.31        5.26      3.69 o 
  15   5   2       53.82       59.11      7.56 o 
 -11   6   2        6.45        6.84      4.08 o 
 -10   6   2       48.48       40.52      7.59 o 
  -9   6   2       17.33       17.29      5.83 o 
  -8   6   2       80.41       64.53     11.75 o 
  -7   6   2        0.23        0.93      2.69 o 
  -6   6   2       53.96       49.89     10.21 o 
  -5   6   2        5.76        6.16      4.39 o 
  -4   6   2        0.09        7.50      5.33 o 
  -3   6   2        6.13       10.08      4.91 o 
  -2   6   2      136.55      127.94      9.27 o 
  -1   6   2       78.26       67.69      8.73 o 
   0   6   2        0.61       10.70      5.34 o 
   1   6   2      163.57      155.72      9.79 o 
   2   6   2      109.66      101.07      8.77 o 
   3   6   2       13.14       17.39      5.43 o 
   4   6   2        8.79        7.91      4.07 o 
   5   6   2       23.80       23.38      5.65 o 
   6   6   2        2.51        2.97      3.92 o 
   7   6   2       73.58       60.44      7.33 o 
   8   6   2       24.67       22.70      7.47 o 
   9   6   2       38.04       34.85      6.72 o 
  10   6   2       30.40       30.64      7.31 o 
  11   6   2        5.64        3.15      3.95 o 
 -21   1   3       70.25       74.14      9.54 o 
 -20   1   3        3.05        1.99      4.84 o 
 -19   1   3        2.54       11.33      6.63 o 
 -18   1   3        4.62       10.56      6.43 o 
 -17   1   3       18.48       12.73      8.23 o 
 -16   1   3      129.56      131.35     10.71 o 
 -15   1   3      231.05      215.97     11.09 o 
 -14   1   3      143.85      137.06      7.04 o 
 -13   1   3      290.16      275.11      9.17 o 
 -12   1   3       10.40        8.30      3.16 o 
 -11   1   3        0.09        3.69      2.66 o 
 -10   1   3      199.38      206.84      5.71 o 
  -9   1   3        8.84        3.90      2.01 o 
  -8   1   3       46.48       48.04      2.71 o 
  -7   1   3     1520.17     1570.91     22.03 o 
  -6   1   3      328.19      331.25      5.10 o 
  -5   1   3      624.89      609.64      4.73 o 
  -4   1   3     1896.01     1989.90     13.04 o 
  -3   1   3     3784.30     4076.00     17.30 o 
  -2   1   3     2881.22     3114.89     18.81 o 
  -1   1   3       44.52       33.94      1.19 o 
   0   1   3      341.86      331.30      6.02 o 
   1   1   3     1927.78     1919.25      9.18 o 
   2   1   3      233.79      218.15      3.04 o 
   3   1   3       31.55       22.47      1.92 o 
   4   1   3      709.05      715.32      6.03 o 
   5   1   3      326.77      306.30      3.92 o 
   6   1   3       87.31       79.60      3.61 o 
   7   1   3      251.19      269.83      5.50 o 
   8   1   3       49.62       49.76      5.41 o 
   9   1   3     1272.45     1345.85     23.00 o 
  10   1   3      121.30      125.98      7.84 o 
  11   1   3      109.53       92.31      6.63 o 
  12   1   3       90.76       83.07      7.54 o 
  13   1   3       13.28        8.86      4.37 o 
  14   1   3        3.49        6.66      3.76 o 
  15   1   3       92.62       82.55      8.30 o 
  16   1   3      144.19      140.53      9.16 o 
  17   1   3        2.94        6.12      3.27 o 
  18   1   3       28.51       24.44      6.19 o 
  19   1   3        2.85       10.24      4.43 o 
  20   1   3       74.12       70.19     11.46 o 
  21   1   3       54.03       61.72      8.39 o 
 -20   2   3       49.06       59.83      9.20 o 
 -19   2   3       21.94       26.03      7.37 o 
 -18   2   3       38.68       30.43      8.10 o 
 -17   2   3       70.28       59.66      8.47 o 
 -16   2   3        0.05        3.47      3.25 o 
 -15   2   3        1.04        2.53      2.02 o 
 -14   2   3        3.70        5.85      2.27 o 
 -13   2   3       55.43       52.41      4.29 o 
 -12   2   3      175.35      169.76      7.99 o 
 -11   2   3     1411.07     1437.78     20.07 o 
 -10   2   3        9.99        5.45      3.12 o 
  -9   2   3      337.74      298.50      7.28 o 
  -8   2   3      441.91      438.86      8.27 o 
  -7   2   3      475.15      456.34      5.97 o 
  -6   2   3     6658.22     7054.40     55.74 o 
  -5   2   3      269.73      266.91      3.95 o 
  -4   2   3      138.15      117.42      2.85 o 
  -3   2   3      978.63     1039.80      5.89 o 
  -2   2   3      175.12      170.95      3.13 o 
  -1   2   3        0.81        3.08      1.00 o 
   0   2   3      460.20      444.84      6.31 o 
   1   2   3      381.62      392.24      4.22 o 
   2   2   3      264.47      240.11      8.65 o 
   3   2   3      246.95      277.27      6.27 o 
   4   2   3     2638.34     2808.12     40.22 o 
   5   2   3      198.45      178.92      7.33 o 
   6   2   3     1425.08     1508.18     16.06 o 
   7   2   3        0.83        3.27      2.63 o 
   8   2   3        0.44        1.35      2.54 o 
   9   2   3       77.13       82.27      6.20 o 
  10   2   3      218.21      235.02      9.26 o 
  11   2   3      205.33      202.35      8.34 o 
  12   2   3      350.65      327.00      9.72 o 
  13   2   3       85.44       69.65      6.17 o 
  14   2   3      108.87      103.94      7.02 o 
  15   2   3       19.49       13.69      4.36 o 
  16   2   3      182.87      211.64      9.78 o 
  17   2   3       79.82       67.13      7.38 o 
  18   2   3      268.19      287.63     14.16 o 
  19   2   3       66.88       66.11      7.98 o 
  20   2   3        4.45        4.48      4.48 o 
 -19   3   3       16.28       22.87      7.31 o 
 -18   3   3       70.37       77.73      9.78 o 
 -17   3   3       75.76       70.51      9.48 o 
 -16   3   3      100.34      107.99      9.52 o 
 -15   3   3       31.53       29.37      3.64 o 
 -14   3   3      234.57      257.58      9.40 o 
 -13   3   3       10.53       11.68      2.93 o 
 -12   3   3       75.25       67.89      5.04 o 
 -11   3   3      601.70      558.56     10.88 o 
 -10   3   3      129.03      109.67      6.47 o 
  -9   3   3     3055.85     3207.34     38.37 o 
  -8   3   3      921.44      868.04     12.49 o 
  -7   3   3       46.22       37.79      4.79 o 
  -6   3   3      272.09      262.84      6.85 o 
  -5   3   3       40.03       39.90      3.40 o 
  -4   3   3      385.12      388.67      7.82 o 
  -3   3   3      261.86      222.70      6.80 o 
  -2   3   3       62.03       54.68      3.78 o 
  -1   3   3       86.36       62.56      4.08 o 
   0   3   3      679.89      749.14      8.40 o 
   1   3   3     1482.32     1581.24     29.90 o 
   2   3   3       66.03       76.49      7.03 o 
   3   3   3     1278.92     1360.57     26.13 o 
   4   3   3      530.32      561.32     10.01 o 
   5   3   3       56.34       48.77      3.59 o 
   6   3   3      385.49      366.33      9.05 o 
   7   3   3      576.52      568.86     10.90 o 
   8   3   3      338.92      330.12      9.72 o 
   9   3   3     2093.73     2104.79     23.15 o 
  10   3   3      175.31      154.26      9.13 o 
  11   3   3      604.63      637.74     13.54 o 
  12   3   3       33.93       30.50      5.59 o 
  13   3   3       26.26       33.37      5.33 o 
  14   3   3      151.47      132.07      7.58 o 
  15   3   3      174.76      160.33     12.91 o 
  16   3   3       41.90       42.91      6.78 o 
  17   3   3       57.23       57.23      6.44 o 
  18   3   3       25.94       26.31      5.50 o 
  19   3   3      236.68      258.79     25.40 o 
 -17   4   3       21.40        3.51      4.66 o 
 -16   4   3       81.99       80.60     12.80 o 
 -15   4   3       22.82       19.62      4.89 o 
 -14   4   3       61.39       55.94      5.49 o 
 -13   4   3        7.53       10.92      4.23 o 
 -12   4   3      602.87      602.33     11.12 o 
 -11   4   3      180.23      162.72      6.74 o 
 -10   4   3       10.15        8.36      3.58 o 
  -9   4   3       67.42       66.00      5.14 o 
  -8   4   3       56.36       46.29      4.84 o 
  -7   4   3       13.32       19.49      4.16 o 
  -6   4   3      444.63      439.85      9.96 o 
  -5   4   3      383.38      388.91     10.73 o 
  -4   4   3      239.10      233.59      9.25 o 
  -3   4   3       38.36       34.53      5.18 o 
  -2   4   3      174.99      189.80      7.79 o 
  -1   4   3      378.46      373.54      8.92 o 
   0   4   3      584.43      593.68     12.06 o 
   1   4   3      137.83      132.03      6.36 o 
   2   4   3      182.91      182.49     10.91 o 
   3   4   3        4.99        5.21      4.02 o 
   4   4   3      921.27      945.39     43.83 o 
   5   4   3      225.42      221.75      8.38 o 
   6   4   3     2051.18     2097.46     47.55 o 
   7   4   3       72.34       67.16      5.73 o 
   8   4   3      324.13      335.06     10.08 o 
   9   4   3       65.57       53.75      5.35 o 
  10   4   3      141.84      141.30     11.17 o 
  11   4   3        5.40        2.15      2.75 o 
  12   4   3      239.02      259.54      9.52 o 
  13   4   3       23.92       15.42      4.53 o 
  14   4   3      186.01      197.97      8.88 o 
  15   4   3        3.75        6.68      3.58 o 
  16   4   3      162.29      178.29      8.39 o 
  17   4   3        0.51        7.59      4.15 o 
 -15   5   3       60.85       64.63     12.40 o 
 -14   5   3       24.02       22.41      4.28 o 
 -13   5   3       56.76       51.37      7.37 o 
 -12   5   3       68.75       74.04      8.32 o 
 -11   5   3       28.19       27.34      4.86 o 
 -10   5   3      243.76      247.61     16.95 o 
  -9   5   3      170.86      173.10      7.28 o 
  -8   5   3      180.73      155.87      7.66 o 
  -7   5   3      182.79      182.01      9.00 o 
  -6   5   3      145.04      162.21     10.80 o 
  -5   5   3      194.01      194.88      9.16 o 
  -4   5   3      153.43      157.66     13.38 o 
  -3   5   3      491.77      475.06     11.56 o 
  -2   5   3      120.02      139.20      7.38 o 
  -1   5   3      586.82      591.04     21.16 o 
   0   5   3       16.55       23.69      4.40 o 
   1   5   3      443.34      449.87     15.57 o 
   2   5   3       50.37       53.24      7.66 o 
   3   5   3     1025.59     1042.41     33.45 o 
   4   5   3       22.20       18.93      5.73 o 
   5   5   3      155.58      154.80      7.88 o 
   6   5   3        0.02        1.39      2.55 o 
   7   5   3      101.27      107.70      8.53 o 
   8   5   3        8.28        8.42      3.40 o 
   9   5   3      160.04      165.39     10.58 o 
  10   5   3       37.38       31.17      6.87 o 
  11   5   3       90.33       81.34      8.63 o 
  12   5   3       20.61       12.67      5.64 o 
  13   5   3      130.19      138.82     10.00 o 
  14   5   3       49.05       60.00      7.72 o 
  15   5   3      131.62      129.03     15.91 o 
 -10   6   3      167.55      165.49     11.52 o 
  -9   6   3       45.50       35.89      7.36 o 
  -8   6   3       59.65       73.55     10.88 o 
  -7   6   3      170.22      170.29     16.32 o 
  -6   6   3      120.76      103.83     10.69 o 
  -5   6   3       19.80       13.81      6.32 o 
  -4   6   3      162.34      175.32     14.15 o 
  -3   6   3       81.26       76.94      7.49 o 
  -2   6   3        5.27       15.36      7.26 o 
  -1   6   3       44.05       43.13      7.00 o 
   0   6   3       50.89       62.68      7.29 o 
   1   6   3        0.02        4.69      4.40 o 
   2   6   3      133.39      137.78     10.11 o 
   3   6   3       33.79       32.11      7.01 o 
   4   6   3      236.26      260.42     12.03 o 
   5   6   3      120.86      130.13     23.75 o 
   6   6   3      502.31      564.08     15.96 o 
   7   6   3      114.95      113.44     15.72 o 
   8   6   3      193.71      174.38     10.69 o 
   9   6   3       46.21       47.19      9.95 o 
  10   6   3       90.72       86.59      9.37 o 
 -20   0   4       53.68       34.16     11.30 o 
 -19   0   4      176.04      167.13     16.41 o 
 -18   0   4       34.02       35.73     12.03 o 
 -17   0   4        8.30       10.84      6.14 o 
 -16   0   4      213.97      219.38     17.90 o 
 -15   0   4      132.39      154.94     16.00 o 
 -14   0   4        0.36       -0.61      6.03 o 
 -13   0   4       77.95       73.98      3.89 o 
 -12   0   4      315.74      274.72     17.58 o 
 -11   0   4     2692.66     2648.67     14.64 o 
 -10   0   4      569.81      581.11     13.84 o 
  -9   0   4     1121.24     1066.43     18.85 o 
  -8   0   4      166.21      176.63     10.61 o 
  -7   0   4      311.73      255.86     10.52 o 
  -6   0   4     1302.60     1233.07     15.09 o 
  -5   0   4      236.03      224.17      7.42 o 
  -4   0   4      695.57      666.48     12.42 o 
  -3   0   4       80.34       80.90      2.29 o 
  -2   0   4     1380.02     1477.03      6.06 o 
  -1   0   4        7.76        5.05      1.32 o 
   0   0   4        0.95        7.11      1.40 o 
   1   0   4     7436.73     8618.22     74.15 o 
   2   0   4     6855.03     7628.99     19.37 o 
   3   0   4     2423.01     2605.64     20.38 o 
   4   0   4      189.41      168.95      7.17 o 
   5   0   4      199.80      227.13     11.98 o 
   6   0   4      693.09      592.05     17.44 o 
   7   0   4      669.06      721.27     22.82 o 
   8   0   4      583.40      548.05     16.57 o 
   9   0   4       97.31      118.03     11.08 o 
  10   0   4       27.61       11.47      6.25 o 
  11   0   4        0.03        3.60      4.96 o 
  12   0   4     1303.73     1343.29     39.26 o 
  13   0   4      522.04      536.71     18.98 o 
  14   0   4      567.07      575.05     18.79 o 
  15   0   4       60.67       63.62     10.24 o 
  16   0   4       14.36       12.25      6.64 o 
  17   0   4      397.08      432.06     20.63 o 
  18   0   4       68.38       71.54      9.49 o 
  19   0   4        0.90        3.98      4.51 o 
  20   0   4      110.27       93.62     10.41 o 
  21   0   4        5.36        8.73     11.23 o 
 -21   1   4       26.15       33.35      7.48 o 
 -20   1   4       69.47       62.92      8.81 o 
 -19   1   4       68.36       70.16      9.58 o 
 -18   1   4      127.39      140.08     10.43 o 
 -17   1   4       20.31       16.27      9.37 o 
 -16   1   4        3.51        4.88      5.70 o 
 -15   1   4      147.21      136.60     10.16 o 
 -14   1   4      901.58      955.28     23.50 o 
 -13   1   4      679.27      634.86     12.25 o 
 -12   1   4      970.96      962.21     11.57 o 
 -11   1   4      138.39      126.94      4.02 o 
 -10   1   4      189.40      179.86      3.82 o 
  -9   1   4       50.20       52.94      2.61 o 
  -8   1   4      297.91      284.91      6.15 o 
  -7   1   4      228.87      248.01      4.12 o 
  -6   1   4      105.78      134.07      2.32 o 
  -5   1   4      109.56       91.41      2.45 o 
  -4   1   4        4.50        7.85      1.07 o 
  -3   1   4     1738.62     1804.48     12.85 o 
  -2   1   4     1289.46     1364.92      7.30 o 
  -1   1   4     2949.22     3133.34      7.84 o 
   0   1   4      459.71      453.20      2.86 o 
   1   1   4        2.63        1.85      0.98 o 
   2   1   4      342.62      368.47      5.37 o 
   3   1   4      770.80      833.37      6.67 o 
   4   1   4      217.93      175.95      3.12 o 
   5   1   4      634.41      577.61     11.14 o 
   6   1   4      637.87      659.75     13.03 o 
   7   1   4       61.40       37.66      3.34 o 
   8   1   4      315.43      327.79      8.12 o 
   9   1   4     1142.40     1136.98     15.29 o 
  10   1   4      224.37      190.95      8.18 o 
  11   1   4      654.90      662.21     27.38 o 
  12   1   4       12.40       10.98      4.00 o 
  13   1   4       12.31       10.91      5.35 o 
  14   1   4      101.67      108.32      9.32 o 
  15   1   4      355.94      368.72     13.38 o 
  16   1   4      111.98      100.71      8.55 o 
  17   1   4      442.79      482.59     12.21 o 
  18   1   4       14.30        8.78      4.62 o 
  19   1   4      149.48      168.39      9.35 o 
  20   1   4       10.40       10.16      4.08 o 
  21   1   4      206.75      218.28     15.38 o 
 -20   2   4        0.13        5.46      5.18 o 
 -19   2   4       86.52       90.29     12.28 o 
 -18   2   4        9.70        8.27      5.19 o 
 -17   2   4      105.87      108.30     10.63 o 
 -16   2   4        8.94        8.30      5.71 o 
 -15   2   4       83.49       97.52      9.06 o 
 -14   2   4        3.67        3.20      1.65 o 
 -13   2   4        1.39        2.66      2.47 o 
 -12   2   4      120.02      108.88      4.93 o 
 -11   2   4      341.12      324.22      8.50 o 
 -10   2   4      439.98      386.19      6.51 o 
  -9   2   4      727.26      707.24     13.90 o 
  -8   2   4      155.85      149.93      3.98 o 
  -7   2   4       58.54       66.17      2.79 o 
  -6   2   4      514.11      533.36      7.79 o 
  -5   2   4      125.53      108.48      2.73 o 
  -4   2   4        4.19        3.09      1.27 o 
  -3   2   4       48.72       84.42      2.13 o 
  -2   2   4       24.16       24.08      1.66 o 
  -1   2   4      364.94      303.62      6.72 o 
   0   2   4     1048.86     1090.85     12.35 o 
   1   2   4     1541.20     1402.28     25.52 o 
   3   2   4      636.41      645.36     14.08 o 
   4   2   4       69.17       50.58      3.87 o 
   5   2   4        8.45       10.52      2.04 o 
   6   2   4      109.70       85.67      3.89 o 
   7   2   4        0.04        1.47      2.24 o 
   8   2   4     1260.66     1359.97     17.69 o 
   9   2   4      163.85      183.90      7.68 o 
  10   2   4      185.58      189.18      7.82 o 
  11   2   4      101.48       85.63      7.66 o 
  12   2   4       33.67       34.78      5.53 o 
  13   2   4       53.78       48.19      6.08 o 
  14   2   4       90.76       93.15      7.16 o 
  15   2   4       91.00       62.81      5.76 o 
  16   2   4       38.65       35.10      6.37 o 
  17   2   4       31.04       27.44      5.20 o 
  18   2   4      388.95      404.69     13.23 o 
  19   2   4       33.18       22.81      6.16 o 
  20   2   4      213.72      207.83     13.90 o 
 -19   3   4        0.11       16.84      8.23 o 
 -18   3   4        0.79        7.15      6.05 o 
 -17   3   4        7.35        8.67      5.61 o 
 -16   3   4       12.91       16.96      6.14 o 
 -15   3   4       76.54       75.58      8.37 o 
 -14   3   4        0.40        3.67      2.48 o 
 -13   3   4      107.62       99.11      6.59 o 
 -12   3   4      349.17      393.71      8.24 o 
 -11   3   4       13.55       16.13      3.32 o 
 -10   3   4      248.37      266.71      7.58 o 
  -9   3   4      721.60      715.64     12.05 o 
  -8   3   4      259.32      244.17      7.94 o 
  -7   3   4       20.97       11.00      4.27 o 
  -6   3   4      173.26      157.01      4.85 o 
  -5   3   4      347.54      316.68      7.57 o 
  -4   3   4       31.44       25.57      4.26 o 
  -3   3   4      593.13      578.91      7.72 o 
  -2   3   4      440.61      443.67      8.00 o 
  -1   3   4      829.67      863.09     13.65 o 
   0   3   4      658.78      645.26     12.58 o 
   1   3   4        2.26        9.83      1.94 o 
   2   3   4      803.94      767.77     10.11 o 
   3   3   4      148.71      136.95      3.76 o 
   4   3   4       55.21       47.13      4.13 o 
   5   3   4      602.14      593.02     14.46 o 
   6   3   4        0.67        1.17      1.67 o 
   7   3   4      798.14      840.93     19.38 o 
   8   3   4       55.48       58.76      5.48 o 
   9   3   4       44.13       45.25      5.31 o 
  10   3   4       32.00       23.69      4.54 o 
  11   3   4      234.02      256.81     15.46 o 
  12   3   4        0.70        2.28      3.58 o 
  13   3   4       27.84       28.10      5.01 o 
  14   3   4       73.89       71.24      6.63 o 
  15   3   4       28.34       26.07      5.55 o 
  16   3   4        0.68        5.67      3.47 o 
  17   3   4       67.75       74.44      6.54 o 
  18   3   4        1.04        2.05      3.64 o 
  19   3   4       10.70       12.72      4.54 o 
 -17   4   4        8.98       10.05      5.48 o 
 -16   4   4       96.60       78.53      9.71 o 
 -15   4   4      119.55       97.82     14.28 o 
 -14   4   4       84.84       76.44     13.25 o 
 -13   4   4      669.25      689.21     17.73 o 
 -12   4   4       12.35        4.48      2.98 o 
 -11   4   4      125.81      120.23     10.56 o 
 -10   4   4       48.30       43.16      4.62 o 
  -9   4   4       45.36       45.59      4.60 o 
  -8   4   4       44.48       31.98      4.46 o 
  -7   4   4       67.92       61.52      4.90 o 
  -6   4   4       64.74       54.47      5.10 o 
  -5   4   4       23.33       23.03      4.18 o 
  -4   4   4      707.60      704.17     13.20 o 
  -3   4   4      109.03      103.30     10.67 o 
  -2   4   4      190.20      188.49      7.94 o 
  -1   4   4      101.40      102.78      5.36 o 
   0   4   4       51.61       49.06      4.62 o 
   1   4   4        9.36       11.38      3.38 o 
   2   4   4        6.03        8.05      3.58 o 
   3   4   4        1.82        4.76      1.70 o 
   4   4   4       54.77       44.05      5.93 o 
   5   4   4       31.44       26.93      4.14 o 
   6   4   4      127.95      109.90      6.24 o 
   7   4   4      148.94      147.59      8.53 o 
   8   4   4       31.39       33.28      4.23 o 
   9   4   4       31.21       35.83      4.90 o 
  10   4   4      421.72      409.35     10.16 o 
  11   4   4      261.39      271.31     10.37 o 
  12   4   4      130.30      118.58      7.01 o 
  13   4   4      104.86      100.42      7.43 o 
  14   4   4      132.12      147.87      9.82 o 
  15   4   4       43.17       46.74      5.97 o 
  16   4   4       16.45       16.47      5.20 o 
  17   4   4       38.29       35.08      5.40 o 
 -14   5   4        0.23       10.06      8.33 o 
 -13   5   4       35.41       33.04      4.96 o 
 -12   5   4        5.16        5.44      5.42 o 
 -11   5   4       17.05       11.84      4.28 o 
 -10   5   4       62.80       63.61      6.54 o 
  -9   5   4        1.54        4.88      4.38 o 
  -8   5   4        6.27        3.02      5.69 o 
  -7   5   4       48.25       47.51      6.55 o 
  -6   5   4       16.89       15.95      5.14 o 
  -5   5   4       14.06       12.26      5.46 o 
  -4   5   4        8.90        5.04      4.08 o 
  -3   5   4       10.76        3.24      8.29 o 
  -2   5   4       53.49       58.13      7.63 o 
  -1   5   4       33.97       29.67      6.30 o 
   0   5   4      141.41      122.71      8.42 o 
   1   5   4       45.89       46.09      7.12 o 
   2   5   4       55.65       52.44      7.82 o 
   3   5   4        0.72        2.31      4.05 o 
   4   5   4       31.15       39.17      6.54 o 
   5   5   4       16.83       16.44      5.24 o 
   6   5   4       39.68       35.99      7.34 o 
   7   5   4      127.23      125.07      9.57 o 
   8   5   4       55.46       47.84      7.15 o 
   9   5   4       25.46       34.11      5.97 o 
  10   5   4       13.56       11.07      5.33 o 
  11   5   4        0.40        2.41      4.96 o 
  12   5   4        8.10       13.34      6.79 o 
  13   5   4       16.60       17.87      6.56 o 
  14   5   4       58.96       71.59     17.22 o 
 -10   6   4        1.50        6.44      4.54 o 
  -9   6   4        0.07        1.71      2.90 o 
  -8   6   4       17.89       20.33      6.96 o 
  -7   6   4       50.70       53.82     11.86 o 
  -6   6   4        0.59        4.10      3.65 o 
  -5   6   4        0.57        6.93      4.85 o 
  -4   6   4        2.15        2.90      4.71 o 
  -3   6   4       17.57       17.51      5.62 o 
  -2   6   4       64.75       61.93      7.89 o 
  -1   6   4       42.56       37.37      8.61 o 
   0   6   4        0.00       10.93      5.07 o 
   1   6   4      159.54      161.14      9.90 o 
   2   6   4       14.02       10.19      4.72 o 
   3   6   4        1.16        4.99      4.19 o 
   4   6   4       35.90       35.14      6.49 o 
   5   6   4        0.19        6.70      5.03 o 
   6   6   4      108.08      104.76      9.78 o 
   7   6   4        6.73        5.81      4.99 o 
   8   6   4       40.52       33.59      6.89 o 
   9   6   4        3.81        9.30      5.12 o 
  10   6   4       19.84       14.26      7.38 o 
 -21   1   5       17.49       23.24     10.44 o 
 -20   1   5        4.22       11.29      6.97 o 
 -19   1   5        2.81        8.20      6.54 o 
 -18   1   5        0.27       10.99      6.73 o 
 -17   1   5      102.29      116.69     10.45 o 
 -16   1   5       93.58       85.24      8.95 o 
 -15   1   5        4.00       10.43      6.57 o 
 -14   1   5      646.41      669.25     26.73 o 
 -13   1   5      160.99      157.33     10.09 o 
 -12   1   5      111.56      104.60      4.39 o 
 -11   1   5       85.00       79.73      2.22 o 
 -10   1   5      316.45      300.11      3.38 o 
  -9   1   5      265.06      254.60      4.13 o 
  -8   1   5       24.71       24.09      3.32 o 
  -7   1   5       18.59       19.54      1.40 o 
  -6   1   5       42.76       43.01      1.51 o 
  -5   1   5      586.84      665.22      5.40 o 
  -4   1   5      294.03      320.44      3.34 o 
  -3   1   5      143.62      160.32      2.52 o 
  -2   1   5      303.83      325.97      3.08 o 
  -1   1   5      170.66      167.46      3.61 o 
   0   1   5      627.90      677.03      7.14 o 
   1   1   5      725.41      805.92      6.40 o 
   2   1   5      162.39      181.87      3.98 o 
   3   1   5      119.78      111.60      4.01 o 
   4   1   5      124.24      156.90      3.86 o 
   5   1   5      216.07      260.17      5.58 o 
   6   1   5        0.52        2.37      2.09 o 
   7   1   5      376.48      412.55      8.24 o 
   8   1   5       32.89       29.66      4.23 o 
   9   1   5      282.11      268.57     12.46 o 
  10   1   5        2.43       -0.31      3.63 o 
  11   1   5      147.84      147.60      9.86 o 
  12   1   5      100.99      103.65      8.66 o 
  13   1   5       97.28       98.08      8.96 o 
  14   1   5       27.42       24.46      5.95 o 
  15   1   5       78.43       63.76      8.13 o 
  16   1   5      132.58      143.55     11.74 o 
  17   1   5      136.93      129.89      8.09 o 
  18   1   5        7.55        7.47      5.33 o 
  19   1   5        0.86        3.39      3.44 o 
  20   1   5        2.13        7.80      5.04 o 
 -20   2   5        8.85        9.14      5.92 o 
 -19   2   5       26.58       36.11      7.65 o 
 -18   2   5       15.90       14.82      6.15 o 
 -17   2   5      165.89      165.15     14.26 o 
 -16   2   5        0.57        4.80      4.42 o 
 -15   2   5       21.03       20.74      9.30 o 
 -14   2   5      177.91      164.45     10.15 o 
 -13   2   5      196.96      177.36      9.49 o 
 -12   2   5      176.40      160.04      9.54 o 
 -11   2   5      144.28      130.47      7.89 o 
 -10   2   5      176.18      161.03      4.43 o 
  -9   2   5        1.13        2.37      1.82 o 
  -8   2   5        0.98        0.71      1.32 o 
  -7   2   5      430.04      415.10      7.20 o 
  -6   2   5       10.22       13.90      1.66 o 
  -5   2   5       12.85       13.63      1.62 o 
  -4   2   5       36.12       36.52      1.73 o 
  -3   2   5      512.45      492.35      5.29 o 
  -2   2   5      586.95      593.00      7.89 o 
  -1   2   5      450.44      525.13     11.30 o 
   0   2   5      562.59      577.44     34.38 o 
   1   2   5     1120.35     1221.12     23.37 o 
   2   2   5        7.90       13.14      1.04 o 
   3   2   5     1313.20     1397.81     14.11 o 
   4   2   5        0.07        1.89      1.46 o 
   5   2   5     1245.09     1386.61     21.56 o 
   6   2   5      614.49      552.56     10.92 o 
   7   2   5      422.68      445.08     12.87 o 
   8   2   5       53.40       43.22      5.48 o 
   9   2   5      263.47      264.03      8.74 o 
  10   2   5       45.45       45.68      5.76 o 
  11   2   5        0.02        1.86      3.74 o 
  12   2   5      151.51      153.02      8.09 o 
  13   2   5       66.50       60.27      6.35 o 
  14   2   5       60.47       62.73      6.48 o 
  15   2   5       13.99       18.08      5.09 o 
  16   2   5      273.39      283.67     10.81 o 
  17   2   5        6.96        8.37      4.39 o 
  18   2   5       13.55       12.45      4.62 o 
  19   2   5       45.57       48.10      6.70 o 
  20   2   5       15.28       13.41      3.78 o 
 -19   3   5        8.88        7.25      8.77 o 
 -18   3   5       82.45       96.27     10.89 o 
 -17   3   5        0.30       -0.62      3.75 o 
 -16   3   5       97.72      104.93      9.77 o 
 -15   3   5        1.09        3.18      4.48 o 
 -14   3   5       83.56       74.73      7.82 o 
 -13   3   5       87.74       77.70      4.67 o 
 -12   3   5       72.32       62.16      5.01 o 
 -11   3   5      118.32      109.07      6.25 o 
 -10   3   5      922.22      901.18     13.87 o 
  -9   3   5        0.01       -0.74      2.27 o 
  -8   3   5     1163.23     1208.80     22.52 o 
  -7   3   5       53.37       46.17      3.76 o 
  -6   3   5      728.59      705.68     16.61 o 
  -5   3   5      269.30      263.04      9.37 o 
  -4   3   5      757.07      786.56     22.90 o 
  -3   3   5      125.11      126.35      5.68 o 
  -2   3   5       45.94       50.81      7.06 o 
  -1   3   5      313.72      341.46     16.92 o 
   0   3   5      427.20      419.91     14.07 o 
   1   3   5      703.58      760.15     15.30 o 
   2   3   5      573.04      599.00      7.44 o 
   3   3   5       44.73       40.55      3.16 o 
   4   3   5      169.61      156.01      5.88 o 
   5   3   5       18.15       13.53      2.36 o 
   6   3   5      370.88      345.17      8.17 o 
   7   3   5       16.17        6.99      2.88 o 
   8   3   5       57.17       46.27      4.74 o 
   9   3   5        1.27        3.82      2.44 o 
  10   3   5      227.15      211.38      9.11 o 
  11   3   5       29.17       23.26      4.73 o 
  12   3   5      134.62      142.32      8.25 o 
  13   3   5       58.23       59.92      5.83 o 
  14   3   5       47.24       50.12      5.65 o 
  15   3   5      166.98      160.93      8.09 o 
  16   3   5      138.58      139.14      7.97 o 
  17   3   5       97.45      110.73      7.54 o 
  18   3   5       55.41       45.00      6.98 o 
 -17   4   5        3.62        6.08      7.54 o 
 -16   4   5       11.50       11.17     11.07 o 
 -15   4   5      159.44      200.38     21.57 o 
 -14   4   5       35.28       15.96      4.74 o 
 -13   4   5      723.86      752.37     17.56 o 
 -12   4   5        0.00        2.36      2.66 o 
 -11   4   5      669.70      681.43     12.52 o 
 -10   4   5       27.64       18.09      3.39 o 
  -9   4   5      290.31      314.92      8.16 o 
  -8   4   5       98.94      117.22      6.13 o 
  -7   4   5       85.13       78.46      5.34 o 
  -6   4   5        0.05        3.36      2.54 o 
  -5   4   5       50.29       50.76      4.12 o 
  -4   4   5       68.87       70.87      8.19 o 
  -3   4   5      735.98      722.80     27.08 o 
  -2   4   5      332.65      358.59     28.53 o 
  -1   4   5     1908.35     1958.58     37.68 o 
   0   4   5      232.28      223.39     24.08 o 
   1   4   5      242.66      234.79     23.51 o 
   2   4   5       60.98       65.31     10.92 o 
   3   4   5      329.43      339.04     15.45 o 
   4   4   5      192.82      163.24      9.93 o 
   5   4   5       55.16       50.10      5.46 o 
   6   4   5       13.63        8.64      2.73 o 
   7   4   5      261.28      246.36      9.17 o 
   8   4   5       16.59       24.66      7.21 o 
   9   4   5      335.67      345.39      9.65 o 
  10   4   5      207.58      220.17      9.06 o 
  11   4   5       42.64       42.50      5.59 o 
  12   4   5      115.84      109.33      8.96 o 
  13   4   5       12.22        8.18      4.09 o 
  14   4   5       55.47       53.32      5.71 o 
  15   4   5       32.28       30.93      6.18 o 
  16   4   5       42.06       40.03      6.87 o 
 -14   5   5      158.12      153.19     17.10 o 
 -13   5   5        0.03        6.66      5.51 o 
 -12   5   5      109.74      121.09      7.78 o 
 -11   5   5        0.43        4.54      4.67 o 
 -10   5   5        9.66        9.45      3.64 o 
  -9   5   5       13.26       10.87      3.82 o 
  -8   5   5       26.93       28.82      5.61 o 
  -7   5   5       38.28       30.91      5.57 o 
  -6   5   5      339.25      347.72     13.82 o 
  -5   5   5      102.85      108.46     11.23 o 
  -4   5   5      283.21      281.45     13.96 o 
  -3   5   5        5.29        7.90      4.32 o 
  -2   5   5        0.37       13.24      7.64 o 
  -1   5   5        3.76       11.95      5.78 o 
   0   5   5      370.61      373.07     17.16 o 
   1   5   5       31.50       41.43     14.65 o 
   2   5   5     1271.77     1336.58     20.41 o 
   3   5   5        0.03       17.33      8.17 o 
   4   5   5     1101.06     1132.55     19.81 o 
   5   5   5       10.07       16.38      7.63 o 
   6   5   5      496.19      529.14     14.59 o 
   7   5   5      320.08      325.05     19.26 o 
   8   5   5        0.38        2.69      4.94 o 
   9   5   5      122.64      126.84      9.40 o 
  10   5   5        4.49        6.35      5.63 o 
  11   5   5      309.33      352.56     13.94 o 
  12   5   5      126.12      106.88     11.04 o 
  13   5   5      195.81      228.35     12.23 o 
  14   5   5      283.02      335.77     18.17 o 
  -9   6   5      302.28      296.18     15.16 o 
  -8   6   5        7.24       14.49      6.64 o 
  -7   6   5       87.35       76.27     14.72 o 
  -6   6   5        3.64        9.87      6.13 o 
  -5   6   5       30.24       33.25      5.84 o 
  -4   6   5       26.93       29.23      8.15 o 
  -3   6   5      354.47      405.58     16.92 o 
  -2   6   5      148.24      154.82     19.97 o 
  -1   6   5      294.29      323.29     15.09 o 
   0   6   5       98.06      107.09     15.27 o 
   1   6   5       59.11       66.21      7.95 o 
   2   6   5       73.18       78.83      8.63 o 
   3   6   5       18.85       16.89      5.16 o 
   4   6   5      138.35      142.08     15.42 o 
   5   6   5       43.80       46.49      6.37 o 
   6   6   5        0.11        5.61      4.20 o 
   7   6   5       69.81       55.91      7.66 o 
   8   6   5        0.97        5.25      4.36 o 
   9   6   5      183.20      187.20     19.94 o 
 -20   0   6       42.17       28.92      7.96 o 
 -19   0   6        0.25        3.30      5.47 o 
 -18   0   6      100.91       81.98     13.95 o 
 -17   0   6     1526.41     1679.82     37.84 o 
 -16   0   6       16.01       16.29      8.64 o 
 -15   0   6      304.73      308.54     19.27 o 
 -14   0   6       46.67       50.91     11.48 o 
 -13   0   6      528.75      493.99     21.90 o 
 -12   0   6      312.90      264.09     18.19 o 
 -11   0   6        0.78        3.51      6.18 o 
 -10   0   6       67.64       55.65     11.00 o 
  -9   0   6      267.53      299.25     14.87 o 
  -8   0   6      499.37      526.96     18.86 o 
  -7   0   6     2186.38     2212.58     41.85 o 
  -6   0   6      336.65      335.42     12.34 o 
  -5   0   6     4176.18     4568.62     58.36 o 
  -4   0   6      211.35      223.00      3.34 o 
  -3   0   6      414.19      385.92      4.44 o 
  -2   0   6     2103.48     2373.82     13.46 o 
  -1   0   6      235.01      281.84      4.44 o 
   0   0   6     4968.35     6108.86     44.25 o 
   1   0   6      929.51      987.48      8.03 o 
   2   0   6      502.39      518.42     10.18 o 
   3   0   6     1137.95     1224.19     28.96 o 
   4   0   6     1177.05     1489.47     35.79 o 
   5   0   6     1668.55     1782.19     23.03 o 
   6   0   6      844.10      904.20     19.06 o 
   7   0   6      365.50      274.69     14.60 o 
   8   0   6      121.88      146.84     12.43 o 
   9   0   6       55.82       45.89      8.43 o 
  10   0   6     1640.10     1736.84     34.14 o 
  11   0   6      139.96      120.13     17.87 o 
  12   0   6     1535.44     1606.67     48.26 o 
  13   0   6     2640.78     2689.91     46.25 o 
  14   0   6       17.68       23.38      8.40 o 
  15   0   6      590.38      610.02     19.00 o 
  16   0   6       57.51       54.41     10.22 o 
  17   0   6      279.47      291.01     39.77 o 
  18   0   6      479.15      534.69     19.88 o 
  19   0   6       49.96       44.33     13.25 o 
  20   0   6      214.71      252.06     16.20 o 
 -20   1   6      422.70      465.75     23.48 o 
 -19   1   6        0.13        1.73      5.13 o 
 -18   1   6       23.57       31.46      7.77 o 
 -17   1   6        1.15        2.86      3.91 o 
 -16   1   6        7.15        7.80      4.44 o 
 -15   1   6       17.70       10.28      6.98 o 
 -14   1   6      139.79      158.45     10.33 o 
 -13   1   6       44.29       46.98      6.49 o 
 -12   1   6        5.76        3.99      4.30 o 
 -11   1   6        0.08        1.31      4.45 o 
 -10   1   6     1230.24     1207.01     20.86 o 
  -9   1   6      327.19      310.02     11.46 o 
  -8   1   6     1254.29     1217.08     25.42 o 
  -7   1   6       67.99       61.55      3.93 o 
  -6   1   6       32.84       21.98      1.34 o 
  -5   1   6      191.20      221.28      3.50 o 
  -4   1   6      386.85      386.91      4.41 o 
  -3   1   6      247.23      295.22      4.30 o 
  -2   1   6     2091.52     2250.93     30.10 o 
  -1   1   6      172.73      183.76      4.36 o 
   0   1   6     1785.17     1852.19     21.21 o 
   1   1   6      378.14      400.92      6.36 o 
   2   1   6     2149.23     2232.42     42.35 o 
   3   1   6     4908.75     5761.98     36.27 o 
   4   1   6     1363.81     1419.18     11.36 o 
   5   1   6      811.65      878.70     12.58 o 
   6   1   6      106.62       98.76      4.20 o 
   7   1   6      118.87       81.67      7.97 o 
   8   1   6      149.85      126.72      6.14 o 
   9   1   6      961.70      927.86     15.67 o 
  10   1   6      547.80      540.73     15.50 o 
  11   1   6      106.38       96.63      9.12 o 
  12   1   6       31.89       26.11      5.63 o 
  13   1   6      967.44      995.11     19.74 o 
  14   1   6      132.94      124.74      8.76 o 
  15   1   6      965.66      994.38     16.78 o 
  16   1   6      397.75      384.09     12.78 o 
  17   1   6        3.52        8.81      4.49 o 
  18   1   6       20.36       15.97      5.90 o 
  19   1   6        3.13        6.74      4.08 o 
  20   1   6       73.83       76.05      7.55 o 
 -19   2   6       91.85       90.33     12.07 o 
 -18   2   6        5.43        4.20      3.85 o 
 -17   2   6      147.83      161.35     10.95 o 
 -16   2   6       83.89       82.20     12.67 o 
 -15   2   6       28.35       33.64      7.01 o 
 -14   2   6        0.38        6.57      4.05 o 
 -13   2   6       89.39       93.06      9.25 o 
 -12   2   6      140.52      134.43      8.77 o 
 -11   2   6      416.04      415.21      9.93 o 
 -10   2   6      333.96      323.04      9.64 o 
  -9   2   6      111.15      103.23      3.63 o 
  -8   2   6      116.73      110.83      3.43 o 
  -7   2   6      774.59      729.35      7.44 o 
  -6   2   6      123.36      125.79      2.97 o 
  -5   2   6      723.80      677.12      6.72 o 
  -4   2   6       12.07       15.27      1.42 o 
  -3   2   6       48.76       41.74      1.98 o 
  -2   2   6        0.01        5.16      3.14 o 
  -1   2   6      339.33      343.70      8.34 o 
   0   2   6     1178.78     1273.77     33.21 o 
   1   2   6      176.50      197.18     13.01 o 
   2   2   6      635.06      641.81     16.18 o 
   3   2   6      564.50      545.05      9.57 o 
   4   2   6      249.43      250.19      5.67 o 
   5   2   6     1644.41     1640.06     28.41 o 
   6   2   6      188.63      177.47      7.61 o 
   7   2   6     1600.53     1668.15     65.00 o 
   8   2   6       34.67       25.87      5.19 o 
   9   2   6      130.90      144.07      7.69 o 
  10   2   6      289.04      266.48      9.26 o 
  11   2   6       48.08       39.38      5.45 o 
  12   2   6     1240.61     1270.44     24.68 o 
  13   2   6       12.40       13.32      3.98 o 
  14   2   6      318.58      355.47     11.22 o 
  15   2   6       54.78       49.43      6.86 o 
  16   2   6      157.27      160.68      9.53 o 
  17   2   6      242.85      251.10     10.98 o 
  18   2   6       63.36       61.05      8.04 o 
  19   2   6       71.29       70.18      7.81 o 
 -18   3   6      102.15      119.40     11.06 o 
 -17   3   6       23.01       22.73      6.17 o 
 -16   3   6      167.10      176.30     17.67 o 
 -15   3   6        1.03        4.08      4.01 o 
 -14   3   6       64.95       64.58      8.08 o 
 -13   3   6       61.62       54.70     10.17 o 
 -12   3   6      120.04      117.56      6.14 o 
 -11   3   6       34.83       35.24      3.83 o 
 -10   3   6       63.69       59.46      5.52 o 
  -9   3   6        9.32        6.36      2.31 o 
  -8   3   6      404.42      390.87     14.21 o 
  -7   3   6      175.64      172.76      6.28 o 
  -6   3   6      189.92      201.10      5.08 o 
  -5   3   6       11.48        8.61      1.82 o 
  -4   3   6      423.22      367.93     10.25 o 
  -3   3   6      640.91      648.51     13.47 o 
  -2   3   6        6.26        8.74      4.89 o 
  -1   3   6       87.35       86.54      7.37 o 
   0   3   6        0.15        2.54      3.77 o 
   1   3   6       17.14        9.10      6.85 o 
   2   3   6      343.89      314.82     11.14 o 
   3   3   6        0.77        5.17      4.84 o 
   4   3   6      424.52      395.09     16.89 o 
   5   3   6       48.52       44.18      3.63 o 
   6   3   6      276.08      275.78     10.00 o 
   7   3   6       60.39       42.27      4.57 o 
   8   3   6      162.54      178.79      7.00 o 
   9   3   6        9.94        8.43      3.71 o 
  10   3   6       11.57       10.04      2.93 o 
  11   3   6       69.59       63.32      5.57 o 
  12   3   6      116.92      118.51      7.26 o 
  13   3   6       40.45       40.39      5.90 o 
  14   3   6      567.70      603.03     12.82 o 
  15   3   6      224.11      217.71     10.50 o 
  16   3   6      107.94      108.46      7.79 o 
  17   3   6       95.78       91.61      7.22 o 
  18   3   6       90.44       68.06      7.23 o 
 -16   4   6       49.32       41.45     16.37 o 
 -15   4   6       59.02       56.92     13.55 o 
 -14   4   6      110.23       97.06     15.10 o 
 -13   4   6        0.11        3.17      6.06 o 
 -12   4   6       87.58       92.27     14.89 o 
 -11   4   6       12.93       13.11      3.81 o 
 -10   4   6       54.23       45.29      5.18 o 
  -9   4   6       95.36      100.16      6.67 o 
  -8   4   6        0.15        1.06      2.66 o 
  -7   4   6      185.80      185.44     10.27 o 
  -6   4   6       24.46       15.58      4.72 o 
  -5   4   6      203.70      212.57     11.29 o 
  -4   4   6       59.09       53.35      7.39 o 
  -3   4   6      189.80      203.14     11.77 o 
  -2   4   6       17.04       27.28      6.92 o 
  -1   4   6      488.22      485.27     15.02 o 
   0   4   6      301.62      308.10     12.65 o 
   1   4   6      288.26      286.63     15.47 o 
   2   4   6      538.84      580.58     15.83 o 
   3   4   6      278.05      278.16     11.51 o 
   4   4   6      146.49      140.13      8.92 o 
   5   4   6       84.35       85.50      8.33 o 
   6   4   6       66.53       64.85      7.73 o 
   7   4   6      132.06      112.08     14.59 o 
   8   4   6       67.66       73.17      8.03 o 
   9   4   6        3.14        5.30      4.51 o 
  10   4   6       97.10       83.67      8.66 o 
  11   4   6      160.76      152.65     10.30 o 
  12   4   6       29.56       24.53      6.61 o 
  13   4   6        4.93        5.90      6.35 o 
  14   4   6       16.46       17.20      6.10 o 
  15   4   6       80.59       83.18      8.55 o 
  16   4   6       47.95       57.51      7.68 o 
 -13   5   6       90.42       81.33     13.51 o 
 -12   5   6       21.93       20.05      8.90 o 
 -11   5   6        3.68        5.31      4.82 o 
 -10   5   6       28.91       28.07      5.48 o 
  -9   5   6       16.87        9.75      3.76 o 
  -8   5   6       31.68       23.51      5.31 o 
  -7   5   6        2.19        3.99      3.26 o 
  -6   5   6      165.78      150.00     10.24 o 
  -5   5   6       29.15       29.66      7.33 o 
  -4   5   6        0.79        1.51      4.23 o 
  -3   5   6       59.96       47.42      8.09 o 
  -2   5   6       20.03       15.87      7.73 o 
  -1   5   6        8.75       15.55      5.77 o 
   0   5   6       21.83       12.32      6.22 o 
   1   5   6       10.12        8.41      5.88 o 
   2   5   6       68.23       68.98      8.20 o 
   3   5   6        7.26        7.67      4.73 o 
   4   5   6       45.54       40.81      7.00 o 
   5   5   6        6.63       11.82      6.36 o 
   6   5   6      201.05      213.02     11.72 o 
   7   5   6        8.37       12.55      5.13 o 
   8   5   6      188.85      176.16     10.86 o 
   9   5   6       59.33       69.42      9.84 o 
  10   5   6       67.43       55.71      7.64 o 
  11   5   6       38.63       31.38      7.38 o 
  12   5   6        2.09        9.15      6.72 o 
  13   5   6        9.97       14.30      8.94 o 
  -8   6   6        0.91        3.45      3.30 o 
  -7   6   6        4.60        6.76      3.93 o 
  -6   6   6        4.26        6.30      5.37 o 
  -5   6   6       14.37       15.01      4.74 o 
  -4   6   6        0.22        6.35      5.26 o 
  -3   6   6       13.33       13.38      5.16 o 
  -2   6   6        4.29        8.66      5.29 o 
  -1   6   6       51.08       42.48      7.54 o 
   0   6   6       89.07       79.67      8.79 o 
   1   6   6       48.86       40.89      7.41 o 
   2   6   6        0.13        1.87      4.56 o 
   3   6   6        0.43        3.04      4.92 o 
   4   6   6        0.48        9.37      5.53 o 
   5   6   6      124.56      117.93     15.72 o 
   6   6   6       21.54       20.56      5.53 o 
   7   6   6       17.60       19.49      6.82 o 
   8   6   6       39.31       28.94     11.36 o 
 -20   1   7       23.50       15.87      5.42 o 
 -19   1   7       15.98       22.03      9.42 o 
 -18   1   7       18.44       19.21      8.94 o 
 -17   1   7        0.82        4.32      4.80 o 
 -16   1   7       61.56       44.23      8.25 o 
 -15   1   7       50.64       59.76      9.71 o 
 -14   1   7       11.07        8.34      4.20 o 
 -13   1   7      243.28      234.68     12.30 o 
 -12   1   7        0.85        3.40      4.41 o 
 -11   1   7       15.23        9.23      4.23 o 
 -10   1   7       18.93       19.96     10.67 o 
  -9   1   7       80.52       87.43      7.62 o 
  -8   1   7       41.48       49.97      6.42 o 
  -7   1   7      153.53      148.22      2.32 o 
  -6   1   7       34.23       32.76      1.80 o 
  -5   1   7       29.18       25.34      1.72 o 
  -4   1   7      650.80      705.45     11.82 o 
  -3   1   7      125.93      137.37      3.23 o 
  -2   1   7       18.88       20.21      1.82 o 
  -1   1   7       52.85       54.17      2.87 o 
   0   1   7      267.28      311.52      7.69 o 
   1   1   7     1029.28     1176.11     15.48 o 
   2   1   7      122.22      137.07      4.68 o 
   3   1   7        1.61        6.71      2.68 o 
   4   1   7        0.32        2.09      2.00 o 
   5   1   7      342.52      320.99      6.20 o 
   6   1   7       64.52       78.22      5.52 o 
   7   1   7        0.55        1.63      2.97 o 
   8   1   7        6.46        6.37      4.55 o 
   9   1   7      204.39      179.63      9.93 o 
  10   1   7     1151.98     1183.16     20.03 o 
  11   1   7       51.57       43.03      6.33 o 
  12   1   7      492.60      508.05     13.93 o 
  13   1   7       39.57       30.23      5.90 o 
  14   1   7        0.66        1.91      3.53 o 
  15   1   7        8.47        6.15      4.42 o 
  16   1   7       35.97       32.93      5.98 o 
  17   1   7       19.29       17.28      5.42 o 
  18   1   7      159.35      153.18     10.63 o 
  19   1   7       13.10       13.24      4.78 o 
 -19   2   7        0.83        2.93      4.03 o 
 -18   2   7      128.00      131.80     10.41 o 
 -17   2   7       87.75       94.12      9.52 o 
 -16   2   7      155.96      164.34     10.89 o 
 -15   2   7        2.25        6.30      3.90 o 
 -14   2   7       20.29       15.10      5.39 o 
 -13   2   7       38.21       40.87      6.85 o 
 -12   2   7        0.74        7.08      4.97 o 
 -11   2   7       20.65       19.25      7.13 o 
 -10   2   7      114.60       97.42      6.41 o 
  -9   2   7      147.66      136.06      4.48 o 
  -8   2   7      175.79      165.92      4.08 o 
  -7   2   7       47.31       46.56      2.43 o 
  -6   2   7      168.93      159.37      3.73 o 
  -5   2   7     1065.91     1066.86     11.07 o 
  -4   2   7      159.07      161.32      4.87 o 
  -3   2   7     1211.17     1241.17     20.52 o 
  -2   2   7       42.95       36.78      4.95 o 
  -1   2   7       27.20       26.57      4.69 o 
   0   2   7      150.83      148.13      6.40 o 
   1   2   7       15.99       10.85      3.80 o 
   2   2   7       11.05       18.58      7.15 o 
   3   2   7       54.46       62.38      3.10 o 
   4   2   7      181.50      178.43      4.23 o 
   5   2   7       28.68       29.29      3.91 o 
   6   2   7      623.33      603.54     11.11 o 
   7   2   7      306.52      300.16      8.53 o 
   8   2   7       19.07       18.80      4.91 o 
   9   2   7        9.41       11.07      4.24 o 
  10   2   7        1.84        2.45      3.29 o 
  11   2   7      158.31      160.36      9.83 o 
  12   2   7       45.42       50.90      6.08 o 
  13   2   7       93.65       86.46      7.94 o 
  14   2   7       56.52       49.88      6.65 o 
  15   2   7        8.07        5.85      3.76 o 
  16   2   7        0.85        2.96      3.39 o 
  17   2   7       77.79       72.40      7.72 o 
  18   2   7       45.80       43.07      6.72 o 
  19   2   7       23.61       21.63      6.01 o 
 -17   3   7        0.00        4.62      4.58 o 
 -16   3   7        2.18        5.01      4.61 o 
 -15   3   7       16.14       17.83      4.51 o 
 -14   3   7       57.68       58.47      6.69 o 
 -13   3   7       39.97       26.30      5.30 o 
 -12   3   7       55.44       65.02     10.02 o 
 -11   3   7       10.75       11.32      2.99 o 
 -10   3   7        0.16        2.48      1.69 o 
  -9   3   7        0.10        0.82      1.82 o 
  -8   3   7       44.62       49.37      4.48 o 
  -7   3   7       32.07       29.24      3.09 o 
  -6   3   7      191.06      172.23      7.41 o 
  -5   3   7      326.12      302.88      8.89 o 
  -4   3   7       26.06       29.60      5.54 o 
  -3   3   7      724.88      743.52     15.45 o 
  -2   3   7      487.22      497.59     12.36 o 
  -1   3   7      283.51      290.31     10.32 o 
   0   3   7      365.32      378.78     11.35 o 
   1   3   7       24.14       27.16      5.80 o 
   2   3   7        3.84        7.25      7.21 o 
   3   3   7      664.34      645.94     14.42 o 
   4   3   7      726.10      735.58     16.04 o 
   5   3   7      145.26      118.16      7.18 o 
   6   3   7      233.34      241.88      7.16 o 
   7   3   7       33.02       24.33      3.57 o 
   8   3   7        1.87        1.87      1.65 o 
   9   3   7       13.42       14.03      3.28 o 
  10   3   7      163.40      160.93      6.87 o 
  11   3   7       42.09       37.00      4.73 o 
  12   3   7        1.02        3.05      3.40 o 
  13   3   7       85.91       90.29      6.67 o 
  14   3   7        4.13        6.86      4.03 o 
  15   3   7       37.46       43.46      6.15 o 
  16   3   7       23.49       24.90      5.14 o 
  17   3   7        0.91        5.08      3.85 o 
 -15   4   7      116.89      139.09     17.21 o 
 -14   4   7        0.05        0.92      5.49 o 
 -13   4   7        0.46        1.84      5.28 o 
 -12   4   7       67.93       61.52     11.17 o 
 -11   4   7       88.21      121.17     16.06 o 
 -10   4   7        3.23        4.02      2.43 o 
  -9   4   7      137.07      147.57     10.13 o 
  -8   4   7       75.11       72.33      6.96 o 
  -7   4   7       63.35       73.13      7.09 o 
  -6   4   7        5.21        7.11      4.40 o 
  -5   4   7      147.35      145.04     10.96 o 
  -4   4   7       96.01       79.59      8.30 o 
  -3   4   7      338.15      324.47     12.22 o 
  -2   4   7       34.80       32.96     10.48 o 
  -1   4   7       27.55       38.12      6.15 o 
   0   4   7      203.79      192.32      9.73 o 
   1   4   7      211.62      224.99     11.72 o 
   2   4   7      134.31      129.20     11.64 o 
   3   4   7      116.90      129.44      9.42 o 
   4   4   7       18.47       13.73      5.65 o 
   5   4   7       10.00       11.56      5.29 o 
   6   4   7       83.16       92.79      8.40 o 
   7   4   7      477.51      483.27     13.39 o 
   8   4   7      260.93      260.33     11.97 o 
   9   4   7      234.84      255.11     11.14 o 
  10   4   7        0.14        6.29      5.29 o 
  11   4   7      170.30      194.55     10.77 o 
  12   4   7       18.02       14.97      6.34 o 
  13   4   7       78.79       79.94      8.98 o 
  14   4   7       20.76       15.67      6.32 o 
  15   4   7       12.39       11.05      5.01 o 
 -12   5   7      106.10      104.11     18.33 o 
 -11   5   7       23.40        7.79     12.17 o 
 -10   5   7       11.76        3.19     10.88 o 
  -9   5   7        0.03        2.65      3.05 o 
  -8   5   7      229.08      242.68     12.50 o 
  -7   5   7       53.55       41.42      7.46 o 
  -6   5   7      440.58      447.01     23.45 o 
  -5   5   7       15.91       15.06      6.39 o 
  -4   5   7      243.91      248.35     14.01 o 
  -3   5   7        0.35        6.41      5.51 o 
  -2   5   7      181.27      174.38     15.37 o 
  -1   5   7       89.29       82.74      8.60 o 
   0   5   7      223.12      210.41     10.81 o 
   1   5   7       31.44       33.59      7.23 o 
   2   5   7        1.93        6.73      8.53 o 
   3   5   7       67.55       65.42      7.72 o 
   4   5   7       13.41       24.88      6.37 o 
   5   5   7        2.54        3.93      3.93 o 
   6   5   7        0.30        5.04      3.91 o 
   7   5   7        2.10        6.53      4.61 o 
   8   5   7       12.28       15.06      5.65 o 
   9   5   7       69.81       63.89      8.00 o 
  10   5   7      207.83      215.02     11.79 o 
  11   5   7      112.07      102.47      9.39 o 
  12   5   7      317.54      333.65     15.35 o 
  -7   6   7       12.72        8.31      4.95 o 
  -6   6   7       38.95       26.15     10.19 o 
  -5   6   7       75.11       80.02      7.66 o 
  -4   6   7        1.17       11.90      5.39 o 
  -3   6   7      141.28      137.89      9.71 o 
  -2   6   7        5.95       13.83      5.04 o 
  -1   6   7      134.37      142.08     10.08 o 
   0   6   7      109.50       95.88      9.95 o 
   1   6   7       91.23       94.70      8.75 o 
   2   6   7        5.57       12.45      4.91 o 
   3   6   7       88.87       94.87     11.49 o 
   4   6   7       43.66       42.98      7.05 o 
   5   6   7      130.96      146.21     11.02 o 
   6   6   7       20.16       16.55      7.19 o 
   7   6   7       74.56       77.16     15.62 o 
 -19   0   8      329.00      371.44     21.13 o 
 -18   0   8        0.39        5.32      5.78 o 
 -17   0   8      239.38      251.81     18.52 o 
 -16   0   8       29.47       27.25     10.48 o 
 -15   0   8      228.64      233.08     15.62 o 
 -14   0   8       22.38       45.19     10.17 o 
 -13   0   8      738.56      776.87     22.09 o 
 -12   0   8       15.12       10.06      7.71 o 
 -11   0   8        0.40        4.03      4.91 o 
 -10   0   8       49.07       55.54     10.86 o 
  -9   0   8      411.10      412.89     17.77 o 
  -8   0   8       34.74       49.43      8.92 o 
  -7   0   8      503.01      531.41     17.54 o 
  -6   0   8      158.37      153.58      3.59 o 
  -5   0   8     1673.92     1796.95     34.80 o 
  -4   0   8      330.87      327.86      6.00 o 
  -3   0   8     4140.68     4399.82     26.52 o 
  -2   0   8      712.58      766.58     10.89 o 
  -1   0   8     3350.80     3952.12     35.39 o 
   0   0   8       58.29       59.33      4.29 o 
   1   0   8     1854.10     2141.10     38.37 o 
   2   0   8      737.37      856.02     14.80 o 
   3   0   8     1132.93     1228.99     26.81 o 
   4   0   8      204.87      223.80     13.84 o 
   5   0   8     1726.29     1769.65     28.32 o 
   6   0   8     1083.06     1112.75     21.12 o 
   7   0   8     2586.91     2567.52     28.02 o 
   8   0   8      365.31      313.79     12.89 o 
   9   0   8     1951.15     2038.47     43.90 o 
  10   0   8      737.10      710.42     26.75 o 
  11   0   8      825.87      844.59     31.57 o 
  12   0   8      121.23      124.12     10.52 o 
  13   0   8      119.05      126.67     10.69 o 
  14   0   8       93.09       79.55      9.27 o 
  15   0   8        1.17       11.30      8.11 o 
  16   0   8       36.53       37.79      8.67 o 
  17   0   8       85.91       89.22     11.48 o 
  18   0   8       33.63       43.33     23.06 o 
  19   0   8       29.54       33.99      8.31 o 
 -19   1   8       85.09       90.96      9.89 o 
 -18   1   8       26.87       29.67      6.24 o 
 -17   1   8       34.34       29.49      6.05 o 
 -16   1   8      354.44      387.36     13.98 o 
 -15   1   8       20.82       16.57      6.20 o 
 -14   1   8      116.46      120.18      9.24 o 
 -13   1   8       30.67       23.85      6.79 o 
 -12   1   8      747.36      736.27     19.90 o 
 -11   1   8        2.42        3.13      3.56 o 
 -10   1   8     1229.11     1289.45     34.47 o 
  -9   1   8        8.59        8.82      3.96 o 
  -8   1   8      390.93      400.95     12.21 o 
  -7   1   8        0.03        0.77      0.59 o 
  -6   1   8     1309.56     1223.03      9.55 o 
  -5   1   8       95.70       93.70      2.47 o 
  -4   1   8     1259.53     1321.51     22.58 o 
  -3   1   8        3.79        4.28      1.20 o 
  -2   1   8     1707.65     1780.67     22.15 o 
  -1   1   8      392.68      447.00      7.39 o 
   0   1   8      986.17      974.90     27.38 o 
   1   1   8      243.69      248.37      4.93 o 
   2   1   8      360.72      339.11      6.46 o 
   3   1   8      162.51      143.81      4.51 o 
   4   1   8      190.58      187.17      8.00 o 
   5   1   8        4.11        2.50      2.37 o 
   6   1   8     1272.06     1333.39     16.63 o 
   7   1   8      365.87      354.00     11.45 o 
   8   1   8     2392.85     2534.39     31.84 o 
   9   1   8      136.57      124.72      9.14 o 
  10   1   8     1739.53     1804.42     25.40 o 
  11   1   8      343.22      313.82     11.44 o 
  12   1   8      439.49      439.72     11.79 o 
  13   1   8       22.90       21.36      5.50 o 
  14   1   8      196.37      196.55     11.21 o 
  15   1   8       24.07       24.97      5.43 o 
  16   1   8       61.72       53.00      6.54 o 
  17   1   8      137.75      135.28      9.99 o 
  18   1   8      293.61      315.94     13.68 o 
  19   1   8      116.29      114.01      8.45 o 
 -18   2   8        0.59        3.01      5.22 o 
 -17   2   8        8.60       17.27      9.88 o 
 -16   2   8        2.14       10.16      5.05 o 
 -15   2   8      163.44      161.29      9.15 o 
 -14   2   8        1.63        4.01      3.88 o 
 -13   2   8      259.61      266.16     10.90 o 
 -12   2   8      226.28      215.31      9.74 o 
 -11   2   8       75.23       85.87      6.34 o 
 -10   2   8      144.99      139.70      8.09 o 
  -9   2   8      525.66      494.14     11.12 o 
  -8   2   8        0.19        2.86      1.90 o 
  -7   2   8     2126.80     2088.34     22.74 o 
  -6   2   8      144.07      130.00      4.32 o 
  -5   2   8     1412.50     1431.90     29.19 o 
  -4   2   8       76.90       77.00      5.75 o 
  -3   2   8     1148.34     1155.60     14.56 o 
  -2   2   8       37.03       33.23      5.00 o 
  -1   2   8       83.04       86.97      6.62 o 
   0   2   8        6.46        6.17      4.23 o 
   1   2   8       43.00       44.55      5.17 o 
   2   2   8      126.18      112.93      4.06 o 
   3   2   8      974.03      944.65     12.13 o 
   4   2   8      511.01      503.47     11.75 o 
   5   2   8     1269.42     1206.76     21.13 o 
   6   2   8        0.74        1.39      2.82 o 
   7   2   8      471.20      442.05     10.42 o 
   8   2   8      249.20      233.04      9.75 o 
   9   2   8      278.00      259.63      8.54 o 
  10   2   8       46.56       39.30      5.26 o 
  11   2   8      516.73      529.22     10.94 o 
  12   2   8       14.07       10.37      3.86 o 
  13   2   8      305.13      302.14     10.44 o 
  14   2   8        3.32        5.33      4.08 o 
  15   2   8      470.19      468.15     12.84 o 
  16   2   8      114.95      118.93      8.89 o 
  17   2   8      121.31      132.43     11.09 o 
  18   2   8       29.39       22.94      5.65 o 
 -17   3   8        0.24        6.74      6.79 o 
 -16   3   8       23.85       19.23      8.27 o 
 -15   3   8       23.58       26.33     10.21 o 
 -14   3   8       92.16       82.56     12.72 o 
 -13   3   8        2.32        5.36      3.87 o 
 -12   3   8      153.83      154.08     14.97 o 
 -11   3   8        1.73        2.61      3.02 o 
 -10   3   8       93.78       89.59      6.21 o 
  -9   3   8        0.01        0.38      1.39 o 
  -8   3   8        8.98        5.14      2.58 o 
  -7   3   8       71.73       80.55      5.27 o 
  -6   3   8       73.57       60.77      3.29 o 
  -5   3   8       86.57       76.27      6.06 o 
  -4   3   8     1212.70     1167.39     19.41 o 
  -3   3   8       53.95       51.38      6.80 o 
  -2   3   8      849.41      856.57     16.72 o 
  -1   3   8      119.02      110.20     10.98 o 
   0   3   8     1274.69     1253.09     26.14 o 
   1   3   8       19.48       20.26      5.75 o 
   2   3   8       67.33       68.66      8.64 o 
   3   3   8       56.60       41.24      9.90 o 
   4   3   8       25.31       16.32      5.50 o 
   5   3   8      192.26      189.90     10.53 o 
   6   3   8      641.98      625.47     15.91 o 
   7   3   8      176.33      160.75     10.62 o 
   8   3   8     1241.05     1303.23     19.43 o 
   9   3   8      108.62      108.30      8.97 o 
  10   3   8      177.83      179.16      9.88 o 
  11   3   8        5.97       13.84      5.21 o 
  12   3   8       72.07       81.66      8.54 o 
  13   3   8        1.55        2.53      4.86 o 
  14   3   8       12.66        7.22      4.39 o 
  15   3   8        2.20       10.15      7.61 o 
  16   3   8        0.55        6.20      4.93 o 
  17   3   8        6.36        5.09      5.50 o 
 -14   4   8        8.58       21.11     11.21 o 
 -13   4   8       27.63       21.42      8.69 o 
 -12   4   8        0.41        3.07      5.01 o 
 -11   4   8       34.52       38.30     11.80 o 
 -10   4   8        0.44        3.76      7.83 o 
  -9   4   8       23.65       20.89      3.59 o 
  -8   4   8       19.35       14.69      6.67 o 
  -7   4   8       53.56       54.27      6.12 o 
  -6   4   8      131.18      125.38      8.49 o 
  -5   4   8        1.76        3.67      2.67 o 
  -4   4   8       72.81       64.02      7.30 o 
  -3   4   8       48.79       47.66      6.86 o 
  -2   4   8        1.08        4.78      3.53 o 
  -1   4   8      185.68      168.10     14.48 o 
   0   4   8      451.35      434.34     11.96 o 
   1   4   8       11.61       15.89      6.55 o 
   2   4   8      179.33      181.89     10.15 o 
   3   4   8       70.28       58.81      9.82 o 
   4   4   8        0.31        2.00      4.14 o 
   5   4   8       17.14        6.11      4.70 o 
   6   4   8       65.35       61.68      7.27 o 
   7   4   8        7.38        9.86      5.69 o 
   8   4   8      215.05      238.63     11.71 o 
   9   4   8      492.59      510.80     14.36 o 
  10   4   8       14.23        7.08      4.74 o 
  11   4   8      225.86      251.40     12.11 o 
  12   4   8       38.72       34.51      7.03 o 
  13   4   8       27.68       28.12      6.39 o 
  14   4   8        0.77        4.96      4.54 o 
 -11   5   8       33.61       27.58     21.67 o 
 -10   5   8        0.43        4.82      5.05 o 
  -9   5   8        5.17        4.48      3.27 o 
  -8   5   8       10.54       13.04      4.68 o 
  -7   5   8        0.01        3.50      3.87 o 
  -6   5   8       14.42       18.04      5.30 o 
  -5   5   8       27.18       19.54      4.76 o 
  -4   5   8       59.48       68.71     11.27 o 
  -3   5   8        0.62        8.83      6.12 o 
  -2   5   8       13.73       21.06      6.75 o 
  -1   5   8        2.71        6.46      4.98 o 
   0   5   8        1.57        5.65      4.00 o 
   1   5   8        1.06        5.53      4.56 o 
   2   5   8       10.05       10.70      5.55 o 
   3   5   8        7.65        9.82      5.18 o 
   4   5   8       38.92       47.16      9.46 o 
   5   5   8       31.34       24.44      6.33 o 
   6   5   8       25.37       17.22      6.64 o 
   7   5   8        7.22        6.99      6.21 o 
   8   5   8        0.07        3.97      5.07 o 
   9   5   8       17.78       19.17      7.72 o 
  10   5   8        1.84        2.91      6.03 o 
  11   5   8        0.76        3.51      5.58 o 
  -5   6   8       22.83       28.61      5.84 o 
  -4   6   8        1.09        3.79      4.74 o 
  -3   6   8       10.42       10.93      4.32 o 
  -2   6   8        0.04        2.51      3.51 o 
  -1   6   8        6.76        7.57      4.50 o 
   0   6   8       22.00       14.25      5.34 o 
   1   6   8       25.12       13.99      5.29 o 
   2   6   8       23.86       20.85      5.29 o 
   3   6   8       12.91       19.72      7.67 o 
   4   6   8        1.35        2.73      5.52 o 
   5   6   8        0.24       13.34      9.38 o 
 -18   1   9       12.04       13.86     11.79 o 
 -17   1   9        0.66        9.50      5.56 o 
 -16   1   9       12.81       11.98      5.61 o 
 -15   1   9       19.11       18.87      5.87 o 
 -14   1   9       10.48        8.09      5.22 o 
 -13   1   9       12.86       14.61      5.61 o 
 -12   1   9       21.92       14.22      4.70 o 
 -11   1   9       41.15       43.22      5.32 o 
 -10   1   9       43.16       51.70      6.58 o 
  -9   1   9      298.77      309.44     11.87 o 
  -8   1   9       99.82      105.98      6.86 o 
  -7   1   9      109.32       96.08      2.73 o 
  -6   1   9      102.94      100.36      2.97 o 
  -5   1   9       13.26       10.03      1.41 o 
  -4   1   9      293.54      321.07      7.70 o 
  -3   1   9      396.16      392.19      6.36 o 
  -2   1   9      832.33      858.95     10.28 o 
  -1   1   9       26.49       22.79      2.37 o 
   0   1   9        5.10        5.97      1.83 o 
   1   1   9        5.74        5.38      2.65 o 
   2   1   9       38.20       34.16      3.20 o 
   3   1   9      423.21      418.10      7.18 o 
   4   1   9       35.68       40.06      4.99 o 
   5   1   9      169.52      162.23      7.17 o 
   6   1   9       37.68       35.28      6.06 o 
   7   1   9      659.23      637.27     13.09 o 
   8   1   9       24.54       23.97      5.31 o 
   9   1   9        0.57        4.85      3.63 o 
  10   1   9       10.22        6.89      3.71 o 
  11   1   9      182.23      158.02     12.37 o 
  12   1   9       60.84       61.66      7.10 o 
  13   1   9       52.74       42.98      7.24 o 
  14   1   9       64.25       61.83      7.34 o 
  15   1   9        0.49        7.48      4.02 o 
  16   1   9       42.42       41.06      6.85 o 
  17   1   9        0.02        6.66      5.38 o 
  18   1   9       26.87       22.48      4.70 o 
 -18   2   9        1.01        4.93      7.06 o 
 -17   2   9        0.69        3.86      5.35 o 
 -16   2   9        5.99       15.01      8.87 o 
 -15   2   9       31.47       29.68      6.07 o 
 -14   2   9        1.93        1.69      5.22 o 
 -13   2   9       84.08       96.60     13.09 o 
 -12   2   9       37.65       27.21      8.98 o 
 -11   2   9      314.91      306.87     18.38 o 
 -10   2   9        5.45        4.70      3.08 o 
  -9   2   9       46.72       45.28      6.80 o 
  -8   2   9       12.21       15.31      2.57 o 
  -7   2   9      138.81      119.04      4.42 o 
  -6   2   9        0.70        1.32      1.40 o 
  -5   2   9        5.45        6.91      1.96 o 
  -4   2   9      147.99      145.62      6.24 o 
  -3   2   9      191.87      174.18     13.16 o 
  -2   2   9       86.53      103.76      7.19 o 
  -1   2   9      163.92      179.79      7.47 o 
   0   2   9      379.79      399.62     12.82 o 
   1   2   9      611.70      642.97     13.03 o 
   2   2   9      159.91      146.87      4.26 o 
   3   2   9        0.84        2.27      1.21 o 
   4   2   9       25.49       31.23      4.18 o 
   5   2   9      163.05      166.69      7.04 o 
   6   2   9        2.78        2.51      2.66 o 
   7   2   9      944.90      917.86     32.42 o 
   8   2   9      155.82      153.45      7.15 o 
   9   2   9      109.48      104.45      6.39 o 
  10   2   9      133.93      122.53      6.87 o 
  11   2   9      274.18      243.40      9.04 o 
  12   2   9      181.38      172.03      8.77 o 
  13   2   9       39.98       31.69      5.62 o 
  14   2   9      122.70      124.74      8.91 o 
  15   2   9       13.52        8.45      3.64 o 
  16   2   9      118.48      102.82      7.82 o 
  17   2   9       91.89       96.28      8.81 o 
 -16   3   9       47.17       56.71     12.47 o 
 -15   3   9        3.71       12.40      8.21 o 
 -14   3   9      182.43      207.12     18.56 o 
 -13   3   9        7.45        8.48      5.93 o 
 -12   3   9        6.66       10.61      8.00 o 
 -11   3   9        6.49        7.04      7.62 o 
 -10   3   9       66.52       70.20     11.59 o 
  -9   3   9       25.59       20.76      8.77 o 
  -8   3   9      550.07      517.57     11.10 o 
  -7   3   9       51.28       48.92      7.56 o 
  -6   3   9      157.14      145.88      7.33 o 
  -5   3   9       81.90       75.00      5.75 o 
  -4   3   9        7.08        9.50      3.95 o 
  -3   3   9       93.63       93.38      7.89 o 
  -2   3   9        2.60        4.71      3.25 o 
  -1   3   9       38.77       33.29      5.57 o 
   0   3   9      287.40      277.16     11.62 o 
   1   3   9      339.74      359.55     12.61 o 
   2   3   9      403.23      416.33     13.11 o 
   3   3   9      157.38      159.71     15.90 o 
   4   3   9     1984.54     2101.18     45.40 o 
   5   3   9      491.67      484.64     14.94 o 
   6   3   9      109.46      113.20      8.72 o 
   7   3   9       24.26       24.46      6.48 o 
   8   3   9      112.01      113.92      8.67 o 
   9   3   9       70.53       61.25      7.57 o 
  10   3   9       12.16       10.74      5.43 o 
  11   3   9       56.82       61.77     10.61 o 
  12   3   9        0.49        3.09      4.43 o 
  13   3   9      191.64      201.49     10.87 o 
  14   3   9      312.00      337.01     23.91 o 
  15   3   9       55.01       49.21      7.54 o 
  16   3   9      136.16      119.93     21.64 o 
 -14   4   9        0.01        5.03      6.56 o 
 -13   4   9        4.09        6.14      6.91 o 
 -12   4   9        3.55        6.81      7.08 o 
 -11   4   9      207.08      223.05     16.45 o 
 -10   4   9       59.29       48.88     13.09 o 
  -9   4   9       53.77       62.96     22.11 o 
  -8   4   9      232.18      241.63     11.38 o 
  -7   4   9      135.08      134.01     11.47 o 
  -6   4   9        1.08        2.36      1.96 o 
  -5   4   9       76.38       64.12      7.00 o 
  -4   4   9        6.87       12.34      4.28 o 
  -3   4   9       29.32       33.64      7.87 o 
  -2   4   9       20.75       31.33      6.80 o 
  -1   4   9      297.67      306.55     13.40 o 
   0   4   9       16.77       22.47      6.36 o 
   1   4   9      932.67      944.89     16.69 o 
   2   4   9        4.44        6.35      4.32 o 
   3   4   9       36.32       36.91      6.76 o 
   4   4   9      136.04      128.52      9.73 o 
   5   4   9      199.82      213.73     12.83 o 
   6   4   9      267.36      261.27     12.17 o 
   7   4   9      127.64      132.69      9.42 o 
   8   4   9        3.51        4.71      4.33 o 
   9   4   9        7.96        9.83      4.91 o 
  10   4   9       15.21        4.89      5.22 o 
  11   4   9      181.36      174.27     17.13 o 
  12   4   9        4.26        9.76      4.81 o 
  13   4   9       42.72       48.91      7.70 o 
 -10   5   9       18.37       14.60     14.01 o 
  -9   5   9        0.81       -0.46      5.26 o 
  -8   5   9        2.00        6.06      8.16 o 
  -7   5   9       21.81       18.76      4.26 o 
  -6   5   9        0.90        2.40      4.03 o 
  -5   5   9       57.27       55.00      7.60 o 
  -4   5   9      210.55      232.36     12.53 o 
  -3   5   9       10.95       12.70      8.87 o 
  -2   5   9      266.83      270.78     11.88 o 
  -1   5   9        0.61       11.14      5.19 o 
   0   5   9       68.93       84.24      8.41 o 
   1   5   9        6.21        7.62      4.53 o 
   2   5   9      104.80      112.97      9.42 o 
   3   5   9        3.43        4.94      4.65 o 
   4   5   9      158.96      161.57     10.07 o 
   5   5   9        2.73        3.13      6.98 o 
   6   5   9      183.91      201.52     11.89 o 
   7   5   9        4.76        5.00      4.59 o 
   8   5   9      427.50      468.52     15.64 o 
   9   5   9       42.89       33.96      7.69 o 
  10   5   9       81.05       70.04     14.62 o 
  -1   6   9       76.83       77.17     12.35 o 
   0   6   9        0.25        2.43      5.15 o 
 -18   0  10       26.18       38.21     11.17 o 
 -17   0  10        7.41       23.55     10.86 o 
 -16   0  10      221.15      236.48     17.96 o 
 -15   0  10      224.95      244.46     18.21 o 
 -14   0  10      522.53      521.34     20.40 o 
 -13   0  10      153.37      159.35     12.57 o 
 -12   0  10      842.90      857.37     24.39 o 
 -11   0  10     1045.11     1018.01     25.58 o 
 -10   0  10      570.10      543.14     21.05 o 
  -9   0  10      577.94      621.87     25.91 o 
  -8   0  10       57.84       59.05      6.58 o 
  -7   0  10       51.81       54.56      6.68 o 
  -6   0  10       50.39       61.68      7.71 o 
  -5   0  10      633.72      626.31     12.81 o 
  -4   0  10      122.29      113.79      4.38 o 
  -3   0  10      270.88      273.18      6.92 o 
  -2   0  10      256.89      265.80     10.27 o 
  -1   0  10      374.14      369.98     15.58 o 
   0   0  10       24.29       28.24      4.51 o 
   1   0  10      697.38      758.31     17.14 o 
   2   0  10      226.02      205.87     12.57 o 
   3   0  10       34.04       53.54      9.06 o 
   4   0  10      152.10      185.51     13.11 o 
   5   0  10      141.44      151.06     13.45 o 
   6   0  10     1703.04     1769.59     43.27 o 
   7   0  10      290.71      266.07     15.12 o 
   8   0  10      811.37      789.06     27.63 o 
   9   0  10      210.85      238.27     13.55 o 
  10   0  10       51.66       50.57      8.44 o 
  11   0  10      499.30      489.14     15.46 o 
  12   0  10       78.33       67.75      9.96 o 
  13   0  10      958.62     1007.69     22.26 o 
  14   0  10       37.39       25.46      9.42 o 
  15   0  10      469.10      498.11     25.03 o 
  16   0  10      164.81      160.09     22.91 o 
  17   0  10       48.41       56.86      9.30 o 
  18   0  10       10.14        5.19      4.81 o 
 -18   1  10       77.90       80.39     12.30 o 
 -17   1  10       95.59      100.47      8.79 o 
 -16   1  10        7.10       11.77      5.96 o 
 -15   1  10        3.64        9.35      5.89 o 
 -14   1  10       41.54       44.03      8.54 o 
 -13   1  10       16.72       28.47      7.16 o 
 -12   1  10      242.52      235.64     23.78 o 
 -11   1  10      217.40      229.27     10.97 o 
 -10   1  10        0.20        4.76      4.04 o 
  -9   1  10      985.67      943.61     22.20 o 
  -8   1  10      392.43      412.60     12.93 o 
  -7   1  10     1416.94     1481.65     27.33 o 
  -6   1  10       63.30       63.00      4.36 o 
  -5   1  10      364.98      363.02      6.95 o 
  -4   1  10       14.51       14.21      3.48 o 
  -3   1  10      102.93      110.58      4.82 o 
  -2   1  10      840.96      853.64     11.65 o 
  -1   1  10       81.14       78.59      3.42 o 
   0   1  10      974.07      991.24     13.58 o 
   1   1  10      546.51      523.16     11.87 o 
   2   1  10      885.22      876.42     12.68 o 
   3   1  10     1052.87     1059.93     15.75 o 
   4   1  10     1450.12     1509.69     22.32 o 
   5   1  10      429.27      403.91     15.76 o 
   6   1  10      230.60      262.61      9.53 o 
   7   1  10       28.57       28.66      5.04 o 
   8   1  10        0.67        1.75      2.82 o 
   9   1  10       21.00       15.04      4.11 o 
  10   1  10      150.03      148.99      8.07 o 
  11   1  10       14.69       12.52      4.60 o 
  12   1  10      137.72      142.12      8.02 o 
  13   1  10       44.87       41.31      6.16 o 
  14   1  10      170.69      173.37      8.33 o 
  15   1  10        0.16        8.45      4.38 o 
  16   1  10      301.50      325.15     13.15 o 
  17   1  10        0.28        6.34      4.10 o 
 -17   2  10       36.46       48.30     10.94 o 
 -16   2  10        7.07        2.42      4.76 o 
 -15   2  10      127.79      143.71     15.77 o 
 -14   2  10       41.46       44.81      5.37 o 
 -13   2  10       33.69       38.45      7.25 o 
 -12   2  10       16.66       19.72      4.63 o 
 -11   2  10      124.96      121.49      8.45 o 
 -10   2  10       59.15       71.85      7.98 o 
  -9   2  10      185.97      175.82      9.40 o 
  -7   2  10        3.05        3.65      2.23 o 
  -6   2  10      785.49      702.03     20.96 o 
  -5   2  10        0.29        0.57      1.13 o 
  -4   2  10      648.42      638.32     14.43 o 
  -3   2  10       16.41       12.95      1.92 o 
  -2   2  10       10.39        7.21      4.61 o 
  -1   2  10       95.09      109.06      7.37 o 
   0   2  10        1.47        7.69      5.57 o 
   1   2  10     2407.63     2525.70     38.06 o 
   2   2  10       41.45       43.51      7.58 o 
   3   2  10     1817.41     1810.99     27.56 o 
   4   2  10      668.49      624.92     16.47 o 
   5   2  10      311.98      303.83      8.69 o 
   6   2  10      483.32      440.41     11.85 o 
   7   2  10        0.91        2.17      2.41 o 
   8   2  10        0.31        2.95      2.38 o 
   9   2  10        0.12        2.99      3.04 o 
  10   2  10      148.21      136.11      7.54 o 
  11   2  10       47.04       42.23      5.84 o 
  12   2  10       81.08       72.76      6.58 o 
  13   2  10      379.63      391.46     14.12 o 
  14   2  10        0.14        1.98      3.28 o 
  15   2  10      208.12      183.93     13.18 o 
  16   2  10       82.05       75.41     10.72 o 
 -15   3  10       94.17       84.11     13.41 o 
 -14   3  10       34.07       38.15     11.78 o 
 -13   3  10       21.05       27.77      9.84 o 
 -12   3  10      165.62      164.98     16.35 o 
 -11   3  10      106.55      102.38     13.82 o 
 -10   3  10      375.73      408.23     21.15 o 
  -9   3  10      129.29      142.85     16.06 o 
  -8   3  10       67.47       56.05     15.91 o 
  -7   3  10       62.79       66.51      6.03 o 
  -6   3  10      113.75       89.92      9.11 o 
  -5   3  10       19.22       24.08      4.30 o 
  -4   3  10        0.63        3.13      2.69 o 
  -3   3  10        7.26        8.88      3.62 o 
  -2   3  10      141.67      144.78      8.54 o 
  -1   3  10       82.68       95.89      9.12 o 
   0   3  10      490.50      510.11     13.88 o 
   1   3  10       33.25       28.24      5.42 o 
   2   3  10       59.24       74.00      7.57 o 
   3   3  10      272.02      261.98     10.18 o 
   4   3  10        3.01        8.77      5.14 o 
   5   3  10       74.26       61.03      7.63 o 
   6   3  10       10.08        7.41      6.10 o 
   7   3  10      227.43      213.17     11.72 o 
   8   3  10       52.13       49.19      7.63 o 
   9   3  10       21.20       19.76      6.29 o 
  10   3  10      168.93      178.67     11.38 o 
  11   3  10        0.48        4.50      4.66 o 
  12   3  10      319.26      359.67     13.04 o 
  13   3  10        0.06        5.71      4.36 o 
  14   3  10       74.39       74.86      9.41 o 
  15   3  10       18.38       21.89      7.30 o 
 -12   4  10       83.40       84.86     13.82 o 
 -11   4  10        0.51        1.55      3.88 o 
 -10   4  10       61.44       40.53     24.28 o 
  -9   4  10       13.05        6.93      5.89 o 
  -8   4  10       22.78       22.03     14.03 o 
  -7   4  10       83.71       95.10     12.40 o 
  -6   4  10       39.42       38.82      5.07 o 
  -5   4  10       22.52       19.55      4.97 o 
  -4   4  10       48.53       40.58      6.00 o 
  -3   4  10      323.02      352.56     13.39 o 
  -2   4  10        0.06        3.95      3.91 o 
  -1   4  10       76.29       88.46      7.19 o 
   0   4  10      215.27      209.84      9.73 o 
   1   4  10        1.57        3.69      3.74 o 
   2   4  10        1.71       10.01      5.52 o 
   3   4  10      142.00      145.20      9.26 o 
   4   4  10       29.32       27.47      6.12 o 
   5   4  10       82.06       84.10      8.83 o 
   6   4  10        0.59        6.63      8.01 o 
   7   4  10       36.35       36.07      7.24 o 
   8   4  10       10.00        7.30      4.64 o 
   9   4  10       71.61       73.34      7.92 o 
  10   4  10        1.29        0.04      3.98 o 
  11   4  10       17.39       25.46      7.60 o 
  12   4  10        1.90        0.49      3.64 o 
  -8   5  10        1.25        6.08      6.74 o 
  -7   5  10        0.16        1.80      4.89 o 
  -6   5  10        0.30        0.37      3.63 o 
  -5   5  10       21.06       12.94      4.48 o 
  -4   5  10       16.16       17.73      5.46 o 
  -3   5  10       46.76       32.82      6.91 o 
  -2   5  10       23.17       18.94      5.14 o 
  -1   5  10       52.45       53.26      8.69 o 
   0   5  10      105.26       93.85      8.66 o 
   1   5  10        5.48       16.03      6.71 o 
   2   5  10      112.97      118.81      9.56 o 
   3   5  10       21.30       16.80      5.39 o 
   4   5  10       15.02       12.20      4.47 o 
   5   5  10        1.33        6.56      4.22 o 
   6   5  10       53.03       52.39     11.82 o 
   7   5  10        4.59        3.92      4.09 o 
   8   5  10        0.10        3.39      3.90 o 
 -17   1  11        8.07        6.28      3.60 o 
 -16   1  11      130.66      115.94      9.52 o 
 -15   1  11        5.22       14.68      9.44 o 
 -14   1  11      142.72      168.39     18.17 o 
 -13   1  11       37.48       34.81      9.56 o 
 -12   1  11       32.16       25.26      7.17 o 
 -11   1  11        4.09        6.17      3.56 o 
 -10   1  11       90.21       91.07      6.87 o 
  -9   1  11      110.64      109.14      7.11 o 
  -8   1  11        1.17        2.90      4.27 o 
  -7   1  11      141.76      141.49      7.60 o 
  -6   1  11        2.75        1.90      1.38 o 
  -5   1  11        7.08        5.43      2.55 o 
  -4   1  11      347.58      343.63      8.16 o 
  -3   1  11       50.98       50.64      4.62 o 
  -2   1  11        0.00        1.15      1.59 o 
  -1   1  11      700.10      743.66     20.95 o 
   0   1  11      156.37      138.03      5.27 o 
   1   1  11       73.60       83.72      5.32 o 
   2   1  11        7.79        2.33      2.30 o 
   3   1  11      179.65      202.45      7.49 o 
   4   1  11      196.09      201.45      7.14 o 
   5   1  11       39.77       54.99      5.82 o 
   6   1  11      514.93      500.25     12.13 o 
   7   1  11        0.65        4.48      4.51 o 
   8   1  11      319.22      305.47      9.20 o 
   9   1  11        1.73        1.10      2.74 o 
  10   1  11       39.90       39.63      5.69 o 
  11   1  11       30.62       26.41      5.25 o 
  12   1  11       64.66       83.41      6.98 o 
  13   1  11        0.71        4.83      3.99 o 
  14   1  11       98.84       94.22      6.97 o 
  15   1  11        0.55        4.91      4.40 o 
  16   1  11        0.54        2.95      3.39 o 
 -16   2  11       41.56       48.28     11.19 o 
 -15   2  11        5.04        4.20      4.95 o 
 -14   2  11       48.63       70.04     11.82 o 
 -13   2  11        0.62        4.72      8.87 o 
 -12   2  11       57.17       63.73     11.42 o 
 -11   2  11       75.91       80.08     12.61 o 
 -10   2  11      132.03      122.70     14.58 o 
  -9   2  11       59.04       65.59     11.76 o 
  -8   2  11       83.14       86.99     13.59 o 
  -7   2  11      141.57      125.02     14.07 o 
  -6   2  11        2.69        3.18      1.65 o 
  -5   2  11      200.28      187.59     11.04 o 
  -4   2  11      121.28      122.06      6.25 o 
  -3   2  11      158.56      168.34      7.55 o 
  -2   2  11        0.19       -0.02      2.40 o 
  -1   2  11     1145.42     1209.03     24.09 o 
   0   2  11       10.53       13.80      4.73 o 
   1   2  11      362.82      382.02     16.01 o 
   2   2  11      102.45      108.30      7.78 o 
   3   2  11       71.48       82.24      7.88 o 
   4   2  11      103.93       92.38      8.20 o 
   5   2  11        6.93       11.11      4.93 o 
   6   2  11       28.42       27.46      6.29 o 
   7   2  11        2.29        3.30      5.88 o 
   8   2  11        1.38        4.49      3.97 o 
   9   2  11      141.74      141.52     11.34 o 
  10   2  11       16.08        9.95      6.43 o 
  11   2  11      283.84      278.20     12.24 o 
  12   2  11       29.29       23.23      6.69 o 
  13   2  11       14.42       21.25      9.51 o 
  14   2  11       14.33       16.34      5.65 o 
  15   2  11       83.96       81.06     10.93 o 
 -14   3  11        0.02        4.55      5.26 o 
 -13   3  11       57.50       36.60     10.57 o 
 -12   3  11        7.28       12.59      9.84 o 
 -11   3  11      105.14      114.51     13.97 o 
 -10   3  11       57.22       55.04     12.34 o 
  -9   3  11       46.63       41.91     19.71 o 
  -8   3  11      136.39      132.68     36.38 o 
  -7   3  11      201.17      197.22     23.32 o 
  -6   3  11      122.14      135.07      8.11 o 
  -5   3  11        9.87        9.20      3.13 o 
  -4   3  11      246.58      252.13     14.23 o 
  -3   3  11        2.76        2.18      2.67 o 
  -2   3  11      208.60      221.55      9.43 o 
  -1   3  11       87.91       89.89      7.23 o 
   0   3  11      292.11      303.41     10.80 o 
   1   3  11        8.39       11.00      4.49 o 
   2   3  11      768.04      795.45     15.03 o 
   3   3  11      203.88      217.64     10.44 o 
   4   3  11       89.12       94.35      9.30 o 
   5   3  11      119.73      114.14      8.69 o 
   6   3  11       65.50       78.02      8.78 o 
   7   3  11        0.88        6.64      5.63 o 
   8   3  11      138.97      144.03      9.75 o 
   9   3  11       21.26       17.93      5.81 o 
  10   3  11       51.02       53.28      7.53 o 
  11   3  11        1.71        6.12      4.68 o 
  12   3  11      472.30      470.37     14.43 o 
  13   3  11       13.00       13.62      6.26 o 
 -11   4  11       11.69        8.75      8.54 o 
 -10   4  11        8.81        5.22      4.93 o 
  -9   4  11       23.10       19.02     13.01 o 
  -8   4  11        4.64        3.97      6.49 o 
  -7   4  11       39.43       38.51     19.98 o 
  -6   4  11       15.84       12.67      9.61 o 
  -5   4  11       75.93       72.15      8.32 o 
  -4   4  11       35.80       39.55      8.49 o 
  -3   4  11      427.17      456.53     17.66 o 
  -2   4  11        6.72        8.94      7.83 o 
  -1   4  11      475.28      486.37     17.18 o 
   0   4  11      248.24      234.93     13.22 o 
   1   4  11       37.18       45.48      6.87 o 
   2   4  11      324.15      304.66     11.94 o 
   3   4  11       25.42       24.41      5.81 o 
   4   4  11      171.23      172.54     10.04 o 
   5   4  11      286.99      294.40     12.74 o 
   6   4  11       15.64       18.25      6.22 o 
   7   4  11      154.53      168.49     12.98 o 
   8   4  11        3.23       13.13      6.61 o 
   9   4  11      727.45      746.57     19.18 o 
  10   4  11        3.24        4.47      5.13 o 
  11   4  11      289.46      300.42     14.22 o 
  -6   5  11      376.33      382.04     45.75 o 
  -4   5  11      390.81      412.16     15.27 o 
  -3   5  11      319.26      305.53     15.22 o 
  -2   5  11       58.53       66.05     11.19 o 
  -1   5  11      329.79      361.23     15.35 o 
   0   5  11      136.98      147.91     10.37 o 
   1   5  11      105.74      123.09      9.73 o 
   2   5  11      227.61      216.80     12.28 o 
   3   5  11        1.85       10.69      5.52 o 
   4   5  11       88.54       81.04      7.96 o 
   5   5  11        8.39       12.53      5.58 o 
   6   5  11      250.35      265.55     16.00 o 
 -16   0  12       64.95       55.13     11.38 o 
 -15   0  12        0.00        7.81      8.85 o 
 -14   0  12       33.42       23.07      6.95 o 
 -13   0  12      266.50      272.79     17.62 o 
 -12   0  12       78.06       77.82     12.90 o 
 -11   0  12       83.65       72.60      9.63 o 
 -10   0  12       24.53       23.51      7.77 o 
  -9   0  12      547.07      552.62     19.63 o 
  -8   0  12       22.61       34.18      8.37 o 
  -7   0  12      705.46      712.18     23.32 o 
  -6   0  12       45.37       39.82      9.31 o 
  -5   0  12     1636.88     1668.94     52.56 o 
  -4   0  12     2193.58     2374.20     82.24 o 
  -3   0  12        9.47        8.08      3.90 o 
  -2   0  12     1253.09     1323.06     34.66 o 
  -1   0  12        0.97        1.89      2.92 o 
   0   0  12      562.95      588.18     15.22 o 
   1   0  12       37.61       54.87      5.16 o 
   2   0  12        0.46        2.84      4.17 o 
   3   0  12      252.61      264.65     11.15 o 
   4   0  12      425.43      352.24     25.03 o 
   5   0  12     1700.34     1658.95     22.31 o 
   6   0  12        0.09        0.65      4.00 o 
   7   0  12      874.98      849.54     17.93 o 
   8   0  12       32.90       28.42      7.23 o 
   9   0  12        2.62        6.40      4.35 o 
  10   0  12       92.55       96.71     10.07 o 
  11   0  12      222.60      193.01     11.71 o 
  12   0  12        0.20        3.80      5.28 o 
  13   0  12      154.99      174.88     14.03 o 
  14   0  12       79.46       84.42     10.33 o 
  15   0  12       27.98       18.81      7.56 o 
 -15   1  12      197.85      240.84     18.54 o 
 -14   1  12        7.43        7.76      4.27 o 
 -13   1  12      170.56      180.18     10.61 o 
 -12   1  12       40.91       41.00     10.87 o 
 -11   1  12        0.20        1.67      2.27 o 
 -10   1  12       81.51       94.96      7.01 o 
  -9   1  12        1.73        4.40      3.71 o 
  -8   1  12      556.68      589.06     21.99 o 
  -7   1  12      142.70      133.79      8.38 o 
  -6   1  12        2.60        1.81      2.19 o 
  -5   1  12      112.34      102.82     11.32 o 
  -4   1  12      326.67      353.56     24.93 o 
  -3   1  12      203.15      208.84      8.94 o 
  -2   1  12      257.63      289.71      7.91 o 
  -1   1  12      362.09      367.04      8.27 o 
   0   1  12       33.30       24.59      3.51 o 
   1   1  12        0.53        2.43      1.88 o 
   2   1  12       32.33       31.02      3.67 o 
   3   1  12       22.00       21.81      3.61 o 
   4   1  12       83.06       89.30      5.74 o 
   5   1  12        3.35        2.65      2.95 o 
   6   1  12       50.10       54.41      5.77 o 
   7   1  12       41.62       48.89      5.99 o 
   8   1  12      881.91      825.57     27.39 o 
   9   1  12      124.11      121.90      7.89 o 
  10   1  12      482.32      491.73     11.44 o 
  11   1  12      216.26      218.59      8.72 o 
  12   1  12       33.34       35.68      5.56 o 
  13   1  12       46.36       48.04      7.33 o 
  14   1  12       65.07       63.97     13.43 o 
  15   1  12       17.42       15.98      6.23 o 
 -15   2  12        8.30        6.66      7.39 o 
 -14   2  12       82.88       77.78     12.15 o 
 -13   2  12       24.07       23.91      7.87 o 
 -12   2  12       22.62       37.09      9.42 o 
 -11   2  12       85.79       84.19     13.78 o 
 -10   2  12       61.24       55.94     11.88 o 
  -9   2  12        9.72        7.96      7.68 o 
  -8   2  12       24.83       22.89     18.21 o 
  -7   2  12      100.53      100.06     27.17 o 
  -6   2  12       85.53       79.33     19.92 o 
  -5   2  12      385.23      374.86     24.95 o 
  -4   2  12       57.14       52.47      4.35 o 
  -3   2  12        8.95        9.33      3.41 o 
  -2   2  12       57.72       58.50      5.91 o 
  -1   2  12       22.29       24.11      4.53 o 
   0   2  12       52.38       50.17      5.63 o 
   1   2  12        0.04        0.45      3.38 o 
   2   2  12       42.12       43.70      5.93 o 
   3   2  12        6.18        8.12      3.69 o 
   4   2  12       69.05       77.85      8.54 o 
   5   2  12      502.06      525.99     13.16 o 
   6   2  12       68.38       79.32     10.74 o 
   7   2  12      495.85      528.08     14.52 o 
   8   2  12      152.71      156.63     13.28 o 
   9   2  12      144.79      127.05     11.14 o 
  10   2  12       49.74       52.22      8.99 o 
  11   2  12       56.48       54.43      9.29 o 
  12   2  12        5.87        5.58      4.50 o 
  13   2  12       97.38       72.42      9.90 o 
  14   2  12        0.40        5.09      3.21 o 
 -13   3  12        3.12       10.52      8.83 o 
 -12   3  12       38.41       37.36     11.00 o 
 -11   3  12       26.12       19.86     11.59 o 
  -4   3  12        3.88        8.01      3.27 o 
  -3   3  12      505.71      507.39     18.25 o 
  -2   3  12       39.23       35.30      6.37 o 
  -1   3  12      232.84      215.71      9.33 o 
   0   3  12       17.65       24.13      5.49 o 
   1   3  12      354.20      347.14     11.66 o 
   2   3  12      213.60      209.64      9.86 o 
   3   3  12       23.12       23.78      5.68 o 
   4   3  12      163.79      161.22      9.59 o 
   5   3  12       37.34       33.12      6.85 o 
   6   3  12      185.02      189.71     10.74 o 
   7   3  12        1.57        4.20      5.08 o 
   8   3  12      142.97      148.26     10.32 o 
   9   3  12       83.93       84.92     10.48 o 
  10   3  12      131.40      117.46      9.36 o 
  11   3  12       72.53       70.60      8.90 o 
  12   3  12       26.45       19.59      7.34 o 
  -9   4  12        8.33        3.38      6.41 o 
  -8   4  12        0.49        3.36      3.78 o 
  -7   4  12       76.49       61.79     31.95 o 
  -6   4  12       87.24       57.01     41.83 o 
  -4   4  12       90.61       94.09     10.69 o 
  -3   4  12      227.41      268.85     21.40 o 
  -2   4  12      315.79      341.80     11.67 o 
  -1   4  12       18.30       18.25      5.86 o 
   0   4  12        1.79        7.61      3.79 o 
   1   4  12       31.51       37.34      6.48 o 
   2   4  12      120.51      107.24      8.53 o 
   3   4  12       19.75       13.70      4.76 o 
   4   4  12       17.89       15.60      5.73 o 
   5   4  12       59.50       60.59      7.94 o 
   6   4  12       34.46       22.36      6.08 o 
   7   4  12       80.70       76.65      8.42 o 
   8   4  12       55.22       56.35      8.49 o 
   9   4  12       22.73       18.76      9.32 o 
  -3   5  12        1.62        1.15      4.89 o 
  -2   5  12        8.91        6.70      7.89 o 
  -1   5  12        2.07        4.53      5.04 o 
   0   5  12       38.29       40.88      8.13 o 
   1   5  12       41.78       38.36      7.42 o 
   2   5  12        1.26        4.42      5.69 o 
 -14   1  13        0.72        3.13      8.81 o 
 -13   1  13      164.06      180.54     16.81 o 
 -12   1  13       69.69       56.40     11.07 o 
 -11   1  13        8.08       15.93      6.72 o 
 -10   1  13        0.02        6.74      7.75 o 
  -9   1  13       11.57        8.44      9.08 o 
  -8   1  13      124.46      121.09     11.99 o 
  -7   1  13      153.46      163.79     15.33 o 
  -6   1  13       53.47       49.22     25.60 o 
  -5   1  13      252.01      235.90     20.00 o 
  -4   1  13       77.48       73.40     18.46 o 
  -3   1  13      194.65      217.98     12.93 o 
  -2   1  13        7.91       11.74      5.76 o 
  -1   1  13       12.12       12.74      3.46 o 
   0   1  13        2.94        2.46      2.41 o 
   1   1  13      212.23      182.07      9.79 o 
   2   1  13       32.79       40.14      7.22 o 
   3   1  13        1.47        2.58      3.60 o 
   4   1  13       12.99       11.58      5.32 o 
   5   1  13       25.16       27.41      6.23 o 
   6   1  13        0.70        3.63      4.52 o 
   7   1  13      164.98      161.58      9.35 o 
   8   1  13        8.40        5.26      4.37 o 
   9   1  13        0.95        2.11      3.94 o 
  10   1  13       41.18       43.71      9.15 o 
  11   1  13       29.76       39.23      6.90 o 
  12   1  13        3.18       11.68      6.95 o 
  13   1  13       49.69       56.90     10.88 o 
  14   1  13       43.26       26.96     10.29 o 
 -13   2  13       23.97        7.37      7.58 o 
 -12   2  13        2.08        3.34      6.85 o 
 -11   2  13      114.13       92.61     19.38 o 
 -10   2  13      171.14      182.73     21.80 o 
  -9   2  13        2.17        1.29      5.91 o 
  -8   2  13      128.84      130.99     15.12 o 
  -7   2  13       26.53       60.81     11.82 o 
  -6   2  13       25.55        6.01     15.06 o 
  -5   2  13        3.29        0.61      4.97 o 
  -4   2  13      118.13      124.45     15.54 o 
  -3   2  13      106.93       84.63      8.61 o 
  -2   2  13        1.51        3.01      4.45 o 
  -1   2  13       91.17       88.18      8.64 o 
   0   2  13      319.90      328.10     12.60 o 
   1   2  13       47.12       37.01      8.24 o 
   2   2  13      397.40      388.35     11.65 o 
   3   2  13       91.91       84.76      8.91 o 
   4   2  13      165.75      166.44      8.53 o 
   5   2  13       13.74        5.38      3.11 o 
   6   2  13       16.17        9.30      5.51 o 
   7   2  13       83.87       75.62      9.58 o 
   8   2  13       55.95       66.58     10.17 o 
   9   2  13       15.78       12.90      5.81 o 
  10   2  13      247.00      265.36     14.82 o 
  11   2  13        0.22        3.47      3.47 o 
  12   2  13       25.20       17.84      8.01 o 
  13   2  13      102.54      126.16     21.49 o 
 -11   3  13       61.71       46.92     19.09 o 
 -10   3  13        1.30        4.95      5.89 o 
  -9   3  13      111.54      106.35     17.35 o 
  -8   3  13        2.11        1.46      6.37 o 
  -7   3  13      337.63      331.70     29.28 o 
  -5   3  13      139.55      126.79     23.68 o 
  -4   3  13        0.96       13.72     12.34 o 
  -3   3  13      274.06      261.23     12.86 o 
  -2   3  13      128.95      161.23     11.92 o 
  -1   3  13      291.82      302.48     10.72 o 
   0   3  13       38.94       37.83      6.10 o 
   1   3  13       46.24       58.60      6.90 o 
   2   3  13        0.29        9.17      5.28 o 
   3   3  13       17.06       12.52      4.88 o 
   4   3  13      120.55      126.92      8.79 o 
   5   3  13      120.35      112.07      8.73 o 
   6   3  13      171.22      178.80     10.81 o 
   7   3  13      311.22      330.27     12.46 o 
   8   3  13        0.05        6.98      5.53 o 
   9   3  13       68.01       58.02      8.61 o 
  10   3  13       17.28       11.86      7.02 o 
  11   3  13       13.69       12.17      9.40 o 
  -3   4  13        1.00        0.77      6.95 o 
  -2   4  13      121.14      117.33      9.37 o 
  -1   4  13        0.41        3.90      4.67 o 
   0   4  13       65.03       61.48      6.81 o 
   1   4  13       47.70       51.35      6.90 o 
   2   4  13      125.11      121.88      8.89 o 
   3   4  13       78.67       79.93      7.86 o 
   4   4  13      118.69      129.91      9.70 o 
   5   4  13        1.30        7.78      4.21 o 
   6   4  13       31.30       43.10      7.20 o 
   7   4  13      103.85      105.78     15.34 o 
 -13   0  14      109.98       93.15     12.17 o 
 -12   0  14      127.48      111.13     12.93 o 
 -11   0  14       41.73       45.27      8.96 o 
 -10   0  14      255.68      256.65     14.18 o 
  -9   0  14       17.22        5.30      6.83 o 
  -8   0  14      162.17      157.88     11.55 o 
  -3   0  14       67.75       70.56      9.88 o 
  -2   0  14       26.01       40.47      5.24 o 
  -1   0  14       63.08       68.90      6.52 o 
   0   0  14      471.64      491.15     25.10 o 
   1   0  14       45.06       45.50      5.71 o 
   2   0  14      336.12      371.36     11.94 o 
   3   0  14      339.29      316.93     11.57 o 
   4   0  14      531.32      522.03     14.19 o 
   5   0  14      305.63      264.00     11.26 o 
   6   0  14       92.16       74.33      8.48 o 
   7   0  14       43.56       66.97      9.46 o 
   8   0  14      176.14      164.15     11.30 o 
   9   0  14      185.51      159.90     12.76 o 
  10   0  14      345.98      348.24     27.28 o 
  11   0  14      140.11      138.69     11.50 o 
  12   0  14      209.52      214.44     14.30 o 
 -13   1  14       28.76       33.56     11.28 o 
 -12   1  14       23.52       20.69      7.68 o 
 -11   1  14       89.30       80.69     10.73 o 
 -10   1  14      161.21      145.86     13.70 o 
  -9   1  14      259.87      256.86     20.63 o 
  -8   1  14       53.70       34.48     25.41 o 
  -7   1  14      418.61      394.51     25.81 o 
  -6   1  14       60.14       45.46     20.90 o 
  -5   1  14      145.03      149.91     21.13 o 
  -2   1  14      127.19      124.90      8.31 o 
  -1   1  14       92.02      102.70      7.79 o 
   0   1  14      778.92      779.88     50.76 o 
   1   1  14      437.54      467.54     24.42 o 
   2   1  14      325.76      301.19      9.60 o 
   3   1  14      660.95      663.97     12.86 o 
   4   1  14        2.17        6.85      4.47 o 
   5   1  14      345.47      365.97     11.62 o 
   6   1  14      104.81      114.07      7.98 o 
   7   1  14      207.03      208.49      9.63 o 
   8   1  14      290.73      290.14     11.06 o 
   9   1  14       17.85       12.56     11.52 o 
  10   1  14      255.78      255.43     14.99 o 
  11   1  14      120.57      107.77     11.51 o 
  12   1  14      221.59      189.12     12.18 o 
 -11   2  14        0.84        0.81      3.32 o 
 -10   2  14      509.16      513.64     42.70 o 
  -9   2  14       20.04       11.26      9.77 o 
  -8   2  14      157.16      177.55     24.31 o 
  -7   2  14        5.39        5.47     10.11 o 
  -6   2  14       10.58        7.06      7.81 o 
  -2   2  14      279.89      271.31     13.85 o 
  -1   2  14      376.63      357.66     10.69 o 
   0   2  14      213.02      215.37      9.33 o 
   1   2  14       44.61       45.60      7.56 o 
   2   2  14      165.07      157.47      9.50 o 
   3   2  14      214.55      211.72      9.32 o 
   4   2  14      159.83      151.13      8.75 o 
   5   2  14       76.70       67.83      8.36 o 
   6   2  14      228.20      240.38     11.33 o 
   7   2  14        0.65        1.92      4.36 o 
   8   2  14      216.14      213.97     11.29 o 
   9   2  14       22.46       10.98      5.49 o 
  10   2  14       60.74       73.08     13.79 o 
  11   2  14       72.29       54.75      9.01 o 
  -9   3  14      141.35      117.10     17.48 o 
  -8   3  14        1.15        3.40      4.68 o 
  -7   3  14       66.49       84.57     29.23 o 
  -6   3  14       15.67        8.06     11.51 o 
  -4   3  14       45.15       37.61      9.63 o 
  -3   3  14        7.09        1.44      7.58 o 
  -2   3  14       31.64       26.27     10.06 o 
  -1   3  14        6.70       13.29      4.83 o 
   0   3  14       62.41       61.19     13.25 o 
   1   3  14      218.20      215.17      9.89 o 
   2   3  14       38.30       36.08      5.41 o 
   3   3  14      188.40      190.61      9.11 o 
   4   3  14        6.51        8.16      5.14 o 
   5   3  14      115.57      105.44      8.85 o 
   6   3  14       23.30       22.35      5.68 o 
   7   3  14        1.49        2.54      3.90 o 
   8   3  14       29.66       15.97      5.12 o 
   9   3  14       55.18       51.50      8.10 o 
  -3   4  14        2.66       13.95     10.69 o 
  -2   4  14      108.18      128.98     19.94 o 
  -1   4  14       12.01        9.87      5.92 o 
   0   4  14       60.58       56.26      7.63 o 
   1   4  14       26.38       25.20      8.29 o 
   2   4  14      158.99      147.98     11.29 o 
   3   4  14        8.55        5.80      4.71 o 
  -9   1  15        2.28       -0.61      4.32 o 
  -8   1  15        1.07        0.15      2.71 o 
  -7   1  15       26.51       18.15     16.00 o 
  -6   1  15       26.79       16.00      9.61 o 
  -5   1  15        9.31       13.01      6.56 o 
  -3   1  15       50.42       60.39     11.51 o 
  -2   1  15        0.33        8.44      6.06 o 
  -1   1  15       32.06       33.01      9.67 o 
   0   1  15        4.45       10.52      3.93 o 
   1   1  15       16.24       16.92      3.88 o 
   2   1  15        0.54        3.12      2.89 o 
   3   1  15        0.95       10.91      5.35 o 
   4   1  15        0.63        5.57      3.91 o 
   5   1  15        4.88        9.89      5.06 o 
   6   1  15       11.96       20.71      6.38 o 
   7   1  15        5.92        6.14      5.39 o 
   8   1  15       27.99       26.90      5.72 o 
   9   1  15       29.71       27.22      7.06 o 
  10   1  15        8.56        9.66      4.10 o 
  -9   2  15      135.17      104.18     28.38 o 
  -8   2  15        8.20        8.52      8.69 o 
  -7   2  15        0.43       -0.21      6.72 o 
  -6   2  15      116.33       88.72     26.60 o 
  -5   2  15        3.57       -0.21      4.74 o 
  -3   2  15        0.06        9.13      8.10 o 
  -2   2  15       11.88       19.84      9.94 o 
  -1   2  15       41.82       47.65     13.30 o 
   0   2  15       37.04       31.02      6.69 o 
   1   2  15       66.07       80.22     12.95 o 
   2   2  15       57.48       67.74      6.55 o 
   3   2  15       29.22       17.48      7.01 o 
   4   2  15       83.37       84.06     13.23 o 
   5   2  15        3.00        2.68      3.57 o 
   6   2  15        0.20        5.17      3.93 o 
   7   2  15        5.86        7.74      4.80 o 
   8   2  15        3.28        5.43      3.98 o 
   9   2  15       11.03       12.19      4.87 o 
  -6   3  15       29.28       37.29      9.46 o 
  -4   3  15       30.23       23.83      9.86 o 
  -3   3  15       38.44       17.10      7.45 o 
  -2   3  15        1.95        4.74      5.87 o 
  -1   3  15       70.31       78.85     13.32 o 
   0   3  15       87.94       86.73     21.91 o 
   1   3  15       47.85       38.16      9.80 o 
   2   3  15        0.32        3.98      5.12 o 
   3   3  15       95.94      108.27      9.32 o 
   4   3  15       42.09       41.15      7.91 o 
   5   3  15      231.32      244.44     11.82 o 
   6   3  15       17.95       16.27      7.10 o 
   1   0  16       29.36       38.36      8.98 o 
   2   0  16      265.00      249.87     15.93 o 
   3   0  16       88.02       91.23     14.30 o 
   4   0  16      325.78      305.85     18.00 o 
   5   0  16        6.86       16.52     10.88 o 
   6   0  16      346.02      300.00     17.75 o 
   7   0  16      253.47      252.06     20.17 o 
   8   0  16     1091.03     1199.92     52.75 o 
  -8   1  16       33.21       12.80     10.73 o 
  -7   1  16      386.76      345.21     24.31 o 
  -6   1  16       20.53       38.53      8.81 o 
  -4   1  16      137.67      136.21     13.78 o 
  -3   1  16      152.08      156.48     14.55 o 
  -2   1  16        6.47        5.74      7.60 o 
  -1   1  16      329.49      336.40     20.36 o 
   0   1  16        1.15       14.80     10.98 o 
   1   1  16      364.26      361.57     12.50 o 
   2   1  16        0.47        3.13      3.27 o 
   3   1  16      220.18      202.55      9.45 o 
   4   1  16       26.40       17.97      4.96 o 
   5   1  16      447.49      439.28     20.51 o 
   6   1  16       50.82       53.67      6.34 o 
   7   1  16      108.99       98.06      7.86 o 
   8   1  16       75.54       68.96      7.54 o 
  -6   2  16       99.66      106.06     14.47 o 
  -4   2  16      424.28      397.41     25.75 o 
  -3   2  16        1.22       13.13     10.98 o 
  -2   2  16      340.21      318.42     21.78 o 
  -1   2  16       33.56       38.23     12.70 o 
   0   2  16      117.62      124.62     15.95 o 
   1   2  16       16.40       16.91      8.71 o 
   2   2  16      241.83      246.52     11.68 o 
   3   2  16       51.98       53.71      9.22 o 
   4   2  16      217.46      230.25     11.07 o 
   5   2  16       13.18        7.89      4.65 o 
   6   2  16      260.69      249.39     13.07 o 
   3   1  17       28.29       39.20      8.53 o 
                                                 
